# Supplementary material for: Comparative analysis of response to treatments and molecular features of tumor-derived organoids versus cell lines and PDX derived from the same ovarian clear cell carcinoma
Source: J Exp Clin Cancer Res. 2023 Oct 7;42:260. doi: 10.1186/s13046-023-02809-8 (PMC10559504; doi:10.1186/s13046-023-02809-8)
Supplement: Supplementary file 1 — Additional file 1: Supplementary Table 1. List of the differentially expressed genes and results of the enriched gene set analysis associated with Figure 5. [file 13046_2023_2809_MOESM1_ESM.xlsx]

## Sheet: DEG List (FC2)
Table of the 141 DEG between the group O, X, XO versus the second group L, XL, OL, XOL. The threshold of Fold-Change = |2| (FC2) is applied. All models are compared to the reference PDTO O.
EntrezGeneID	Description	GeneSymbol	ProbeName	log2 (FC (L))	log2 (FC (OL))	log2 (FC (X))	log2 (FC (XL))	log2 (FC (XO))	log2 (FC (XOL))
4072	Homo sapiens epithelial cell adhesion molecule (EPCAM), mRNA [NM_002354]	EPCAM	NM_002354	1.13461	-1.35596	-0.690472	-8.36636	-0.250813	-3.54367
3898	Homo sapiens ladinin 1 (LAD1), mRNA [NM_005558]	LAD1	NM_005558	1.055	-1.54518	-0.372126	-8.09146	0.485398	-1.23689
84293	Homo sapiens peroxiredoxin like 2A (PRXL2A), transcript variant 1, mRNA [NM_032333]	PRXL2A	NM_032333	-1.27647	-2.63223	-0.836241	-6.27438	0.575858	-1.483
2261	Homo sapiens fibroblast growth factor receptor 3 (FGFR3), transcript variant 1, mRNA [NM_000142]	FGFR3	NM_000142	-3.52342	-3.50561	-0.782773	-6.26033	-0.211875	-2.40333
10451	Homo sapiens vav guanine nucleotide exchange factor 3 (VAV3), transcript variant 1, mRNA [NM_006113]	VAV3	NM_006113	-2.85651	-1.65181	-0.652342	-5.92226	-0.700489	1.23157
440335	Homo sapiens small integral membrane protein 22 (SMIM22), transcript variant 1, mRNA [NM_001253790]	SMIM22	NM_001253790	1.33257	-1.00412	0.525778	-5.47111	-0.381322	-1.2124
79623	Homo sapiens polypeptide N-acetylgalactosaminyltransferase 14 (GALNT14), transcript variant 1, mRNA [NM_024572]	GALNT14	NM_024572	1.99454	2.02279	0.714968	-5.27943	-0.28227	3.21721
10252	Homo sapiens sprouty RTK signaling antagonist 1 (SPRY1), transcript variant 2, mRNA [NM_199327]	SPRY1	NM_199327	-1.86305	-2.7898	-0.948845	-5.03977	-0.735475	-3.50423
10252	Homo sapiens sprouty RTK signaling antagonist 1 (SPRY1), transcript variant 1, mRNA [NM_001258038]	SPRY1	NM_001258038	-1.80723	-3.18887	-0.373335	-4.82555	-0.87916	-3.65156
57111	Homo sapiens RAB25, member RAS oncogene family (RAB25), transcript variant 1, mRNA [NM_020387]	RAB25	NM_020387	1.12221	-3.73077	-0.0488228	-4.76977	-0.148586	-4.94
1366	Homo sapiens claudin 7 (CLDN7), transcript variant 1, mRNA [NM_001307]	CLDN7	NM_001307	1.53263	-2.31287	-0.232855	-4.36957	0.272029	-4.71124
255743	Homo sapiens nephronectin (NPNT), transcript variant 2, mRNA [NM_001033047]	NPNT	NM_001033047	-1.34233	-2.31093	0.220163	-4.16698	-0.621027	2.13621
94234	Homo sapiens forkhead box Q1 (FOXQ1), mRNA [NM_033260]	FOXQ1	NM_033260	2.58621	-3.38462	-0.901975	-3.82679	0.838454	-3.60671
			ENST00000633239	-1.74931	-3.52654	-0.63065	-3.23059	-0.351954	-2.98595
			lnc-THNSL1-2:1	-3.22193	-3.58585	0.606281	-3.18556	-0.694499	-4.20107
23284	Homo sapiens adhesion G protein-coupled receptor L3 (ADGRL3), transcript variant 2, mRNA [NM_015236]	ADGRL3	NM_015236	-2.78847	-3.58938	-0.531124	-3.08599	0.947579	-2.80272
146439	Homo sapiens BICD family like cargo adaptor 2 (BICDL2), mRNA [NM_001103175]	BICDL2	NM_001103175	1.10959	-2.32789	0.7814	-2.87189	-0.70464	-2.19007
54918	Homo sapiens CKLF like MARVEL transmembrane domain containing 6 (CMTM6), mRNA [NM_017801]	CMTM6	NM_017801	-1.61412	-1.9344	-0.448223	-2.82957	-0.581221	-2.10266
55211	Homo sapiens developmental pluripotency associated 4 (DPPA4), transcript variant 1, mRNA [NM_018189]	DPPA4	NM_018189	2.39119	-1.93095	0.646419	-2.80196	-0.239643	-2.23858
	Homo sapiens cDNA FLJ11710 fis, clone HEMBA1005149, [AK021772]		AK021772	-2.21366	-1.83534	0.233555	-2.76713	-0.596592	-1.77223
84281	Homo sapiens chromosome 2 open reading frame 88 (C2orf88), transcript variant 1, mRNA [NM_001042519]	C2orf88	NM_001042519	1.33955	-1.04498	-0.299437	-2.75572	-0.891752	-2.35786
			ENST00000588776	-1.66812	-2.17208	0.426048	-2.57385	-0.112571	-2.06592
23242	Homo sapiens cordon-bleu WH2 repeat protein (COBL), transcript variant 2, mRNA [NM_015198]	COBL	NM_015198	1.44244	-2.38552	0.552098	-2.41407	-0.0177298	-2.34765
81607	Homo sapiens nectin cell adhesion molecule 4 (NECTIN4), mRNA [NM_030916]	NECTIN4	NM_030916	1.38944	-3.10495	0.885494	-2.41188	-0.300373	-3.03734
23632	Homo sapiens carbonic anhydrase 14 (CA14), mRNA [NM_012113]	CA14	NM_012113	-1.03667	-2.11556	-0.700297	-2.39334	-0.615837	1.08388
23767	Homo sapiens fibronectin leucine rich transmembrane protein 3 (FLRT3), transcript variant 2, mRNA [NM_198391]	FLRT3	NM_198391	-1.9174	-1.75186	-0.611146	-2.38014	-0.834606	1.96382
91646	Homo sapiens tudor domain containing 12 (TDRD12), mRNA [NM_001110822]	TDRD12	NM_001110822	-1.56333	-1.32262	-0.0563912	-2.29737	0.485427	-1.32193
64762	Homo sapiens GRB2 associated regulator of MAPK1 subtype 1 (GAREM1), transcript variant 2, mRNA [NM_022751]	GAREM1	NM_022751	-3.1674	-2.47148	-0.52984	-2.2818	-0.923782	-1.79052
64787	Homo sapiens EPS8 like 2 (EPS8L2), mRNA [NM_022772]	EPS8L2	NM_022772	1.54631	1.39045	0.0359539	-2.18218	-0.0673981	1.48363
253782	Homo sapiens ceramide synthase 6 (CERS6), transcript variant 2, mRNA [NM_203463]	CERS6	NM_203463	-1.18	-1.11099	-0.953922	-2.16624	0.540598	-1.13306
57549	Homo sapiens immunoglobulin superfamily member 9 (IGSF9), transcript variant 2, mRNA [NM_020789]	IGSF9	NM_020789	-1.66752	-2.9581	-0.220344	-2.15772	0.0115967	-1.68905
57180	Homo sapiens ARP3 actin related protein 3 homolog B (ACTR3B), transcript variant 1, mRNA [NM_020445]	ACTR3B	NM_020445	-1.73956	-1.5951	-0.77447	-1.93682	-0.818215	-1.71793
			NM_001195278	2.14224	1.91849	0.624764	-1.93564	0.207963	3.11697
342897	Homo sapiens non-specific cytotoxic cell receptor protein 1 homolog (zebrafish) (NCCRP1), mRNA [NM_001001414]	NCCRP1	NM_001001414	3.12524	-1.60761	-0.151026	-1.90506	-0.958315	-1.53639
1789	Homo sapiens DNA methyltransferase 3 beta (DNMT3B), transcript variant 6, mRNA [NM_175850]	DNMT3B	NM_175850	1.05192	1.30072	-0.706672	-1.80527	-0.289114	-2.07647
79918	Homo sapiens SET domain containing 6 (SETD6), transcript variant 2, mRNA [NM_024860]	SETD6	NM_024860	-1.15113	-1.07256	-0.614469	-1.69821	0.0253414	-1.61253
56243	Homo sapiens KIAA1217 (KIAA1217), transcript variant 1, mRNA [NM_019590]	KIAA1217	NM_019590	-2.0262	-2.28047	-0.820904	-1.6008	-0.502561	-3.45317
1152	Homo sapiens creatine kinase B (CKB), transcript variant 1, mRNA [NM_001823]	CKB	NM_001823	1.10744	1.32102	-0.721745	-1.57939	0.053719	1.45613
			ENST00000608694	-1.1663	-1.3164	-0.536769	-1.56925	-0.641106	-1.11059
57180	Homo sapiens ARP3 actin related protein 3 homolog B (ACTR3B), transcript variant 5, mRNA [NM_001350942]	ACTR3B	NM_001350942	-1.34365	-1.42399	-0.608695	-1.5324	-0.533682	-1.36491
83439	Homo sapiens transcription factor 7 like 1 (TCF7L1), mRNA [NM_031283]	TCF7L1	NM_031283	-2.57246	-3.65949	-0.46536	-1.47193	-0.650677	-2.99197
2352	Homo sapiens folate receptor 3 (FOLR3), transcript variant 1, mRNA [NM_000804]	FOLR3	NM_000804	2.97022	1.22707	-0.00371989	-1.44731	-0.444388	1.97744
	Homo sapiens cDNA FLJ33345 fis, clone BRACE2003713, [AK090664]		AK090664	-1.14428	-2.06526	-0.827488	-1.31608	0.7276	-1.88108
10446	Homo sapiens leucine rich repeat neuronal 2 (LRRN2), transcript variant 2, mRNA [NM_201630]	LRRN2	NM_201630	-1.09145	-1.36185	-0.299529	-1.21269	-0.670106	1.39437
1906	Homo sapiens endothelin 1 (EDN1), transcript variant 1, mRNA [NM_001955]	EDN1	NM_001955	3.59532	1.76091	0.201654	-1.19499	-0.917525	-1.15489
6415	Homo sapiens selenoprotein W (SELENOW), mRNA [NM_003009]	SELENOW	NM_003009	-1.69611	-1.40267	0.0651152	-1.13271	-0.715526	-2.22796
			A_33_P3218118	1.60154	-1.33593	0.75182	-1.11073	0.898329	-1.14607
150696	Homo sapiens prominin 2 (PROM2), transcript variant 1, mRNA [NM_001165978]	PROM2	NM_001165978	1.35292	-1.85019	0.391691	-1.02576	0.415007	-1.26597
65108	Homo sapiens MARCKS like 1 (MARCKSL1), transcript variant 1, mRNA [NM_023009]	MARCKSL1	NM_023009	-1.91843	-1.16229	0.0686395	-1.01211	-0.349814	-1.01528
			lnc-PCDH7-13:1	1.08061	1.66969	0.258674	1.00341	0.569484	1.40848
303	Homo sapiens annexin A2 pseudogene 1 (ANXA2P1), non-coding RNA [NR_001562]	ANXA2P1	NR_001562	1.93165	2.07557	0.961033	1.08394	0.898694	1.51213
80114	Homo sapiens BicC family RNA binding protein 1 (BICC1), mRNA [NM_001080512]	BICC1	NM_001080512	2.13056	1.58193	0.871895	1.10434	-0.86507	1.36916
27254	Homo sapiens cold shock domain containing C2 (CSDC2), mRNA [NM_014460]	CSDC2	NM_014460	1.62367	2.49611	0.604071	1.10521	-0.0111406	3.84182
8837	Homo sapiens CASP8 and FADD like apoptosis regulator (CFLAR), transcript variant 12, mRNA [NM_001351591]	CFLAR	NM_001351591	1.17327	1.71927	0.26498	1.17448	0.442215	1.08929
6697	Homo sapiens sepiapterin reductase (SPR), mRNA [NM_003124]	SPR	NM_003124	1.73676	1.65224	0.920449	1.1835	0.651059	1.38228
140876	Homo sapiens RIPOR family member 3 (RIPOR3), transcript variant 2, mRNA [NM_001290268]	RIPOR3	NM_001290268	2.07045	1.43663	-0.47742	1.22291	-0.738575	1.75461
29785	Homo sapiens cytochrome P450 family 2 subfamily S member 1 (CYP2S1), mRNA [NM_030622]	CYP2S1	NM_030622	2.36187	1.4546	-0.203214	1.23532	-0.102374	1.40976
6510	Homo sapiens solute carrier family 1 member 5 (SLC1A5), transcript variant 1, mRNA [NM_005628]	SLC1A5	NM_005628	1.15467	1.12316	-0.837965	1.25541	0.905675	1.16006
100129781	Homo sapiens MIR193B host gene (MIR193BHG), transcript variant 1, long non-coding RNA [NR_132983]	MIR193BHG	NR_132983	2.58724	2.66879	0.874602	1.27702	-0.345212	1.27928
581	Homo sapiens BCL2 associated X, apoptosis regulator (BAX), transcript variant sigma, mRNA [NM_138764]	BAX	NM_138764	1.69013	1.43535	0.964645	1.28966	0.737603	1.09931
7011	Homo sapiens telomerase associated protein 1 (TEP1), transcript variant 1, mRNA [NM_007110]	TEP1	NM_007110	1.07437	1.6158	0.240693	1.37746	0.953206	1.12218
25841	Homo sapiens ankyrin repeat and BTB domain containing 2 (ABTB2), mRNA [NM_145804]	ABTB2	NM_145804	2.17982	1.35068	-0.326996	1.43097	-0.448259	1.1914
7004	Homo sapiens TEA domain transcription factor 4 (TEAD4), transcript variant 1, mRNA [NM_003213]	TEAD4	NM_003213	1.24478	1.39509	0.658492	1.48051	0.596881	1.9649
355	Homo sapiens Fas cell surface death receptor (FAS), transcript variant 1, mRNA [NM_000043]	FAS	NM_000043	-1.7407	-1.24865	-0.530028	1.50458	-0.295014	-1.94034
26509	Homo sapiens myoferlin (MYOF), transcript variant 1, mRNA [NM_013451]	MYOF	NM_013451	2.96162	2.82815	0.708326	1.66884	0.559564	1.83106
81029	Homo sapiens Wnt family member 5B (WNT5B), transcript variant 2, mRNA [NM_030775]	WNT5B	NM_030775	1.18228	2.21822	0.773672	1.67063	0.811617	2.12415
54507	Homo sapiens ADAMTS like 4 (ADAMTSL4), transcript variant 2, mRNA [NM_025008]	ADAMTSL4	NM_025008	3.21353	1.54705	0.425841	1.69712	0.864795	2.77208
81788	Homo sapiens NUAK family kinase 2 (NUAK2), mRNA [NM_030952]	NUAK2	NM_030952	1.79472	1.98238	-0.365871	1.71921	-0.338671	1.38022
3995	Homo sapiens fatty acid desaturase 3 (FADS3), mRNA [NM_021727]	FADS3	NM_021727	1.55301	1.53476	-0.707218	1.7243	0.00346386	2.62318
100506144	Homo sapiens transmembrane protein 35B (TMEM35B), mRNA [NM_001195156]	TMEM35B	NM_001195156	1.14997	1.03361	0.136905	1.73378	0.19554	1.03603
57574	Homo sapiens membrane associated ring-CH-type finger 4 (MARCH4), mRNA [NM_020814]	MARCH4	NM_020814	3.66549	2.36708	-0.0551416	1.746	-0.848691	2.3737
65009	Homo sapiens NDRG family member 4 (NDRG4), transcript variant 3, mRNA [NM_022910]	NDRG4	NM_022910	2.79651	2.03375	0.230497	1.75255	-0.328586	1.65761
10623	Homo sapiens RNA polymerase III subunit C (POLR3C), transcript variant 1, mRNA [NM_006468]	POLR3C	NM_006468	1.10366	1.45012	-0.165356	1.76491	0.247202	1.62468
79658	Homo sapiens Rho GTPase activating protein 10 (ARHGAP10), mRNA [NM_024605]	ARHGAP10	NM_024605	1.49863	1.50493	0.294243	1.76917	0.773913	1.06012
53940	Homo sapiens ferritin heavy chain like 17 (FTHL17), mRNA [NM_031894]	FTHL17	NM_031894	1.09288	1.54069	0.359314	1.79314	-0.377708	2.32732
389	Homo sapiens ras homolog family member C (RHOC), transcript variant 1, mRNA [NM_175744]	RHOC	NM_175744	1.41575	1.43759	0.536487	1.82346	-0.533537	1.77402
83982	Homo sapiens interferon alpha inducible protein 27 like 2 (IFI27L2), mRNA [NM_032036]	IFI27L2	NM_032036	1.12847	1.68932	-0.486866	1.82389	0.195083	1.83928
29969	Homo sapiens MyoD family inhibitor domain containing (MDFIC), transcript variant 2, mRNA [NM_001166346]	MDFIC	NM_001166346	1.99454	1.8249	0.605721	1.89677	-0.939667	2.82396
123920	Homo sapiens CKLF like MARVEL transmembrane domain containing 3 (CMTM3), transcript variant 1, mRNA [NM_144601]	CMTM3	NM_144601	1.96941	1.37899	0.820831	1.92074	-0.210404	1.44221
			ENST00000557900	2.2044	2.41158	0.468748	1.92812	-0.429138	1.30783
29967	Homo sapiens LDL receptor related protein 12 (LRP12), transcript variant 1, mRNA [NM_013437]	LRP12	NM_013437	1.9119	2.03782	0.727438	1.9329	-0.101845	1.45213
7378	Homo sapiens uridine phosphorylase 1 (UPP1), transcript variant 8, mRNA [NM_001362774]	UPP1	NM_001362774	1.70278	2.32193	-0.337035	1.96707	0.582649	1.26727
5880	Homo sapiens Rac family small GTPase 2 (RAC2), mRNA [NM_002872]	RAC2	NM_002872	1.91234	1.96429	0.517329	1.98024	0.00246778	1.86061
79567	Homo sapiens RHO family interacting cell polarization regulator 1 (RIPOR1), transcript variant 1, mRNA [NM_024519]	RIPOR1	NM_024519	1.09184	1.8828	0.24675	2.046	-0.584046	1.26231
215	Homo sapiens ATP binding cassette subfamily D member 1 (ABCD1), mRNA [NM_000033]	ABCD1	NM_000033	1.55231	1.22981	-0.612875	2.04663	-0.434439	1.05413
55733	Homo sapiens hedgehog acyltransferase (HHAT), transcript variant 1, mRNA [NM_018194]	HHAT	NM_018194	1.02002	3.65631	0.185867	2.05246	0.343954	2.07764
23576	Homo sapiens dimethylarginine dimethylaminohydrolase 1 (DDAH1), transcript variant 2, mRNA [NM_001134445]	DDAH1	NM_001134445	1.84606	2.53931	0.62293	2.05842	-0.170619	3.32415
7378	Homo sapiens uridine phosphorylase 1 (UPP1), transcript variant 4, mRNA [NM_001287428]	UPP1	NM_001287428	1.71089	1.99103	0.697445	2.13398	0.663331	1.60968
			NR_109931	1.69314	2.03278	0.760049	2.17141	-0.836054	3.08936
55700	Homo sapiens MAP7 domain containing 1 (MAP7D1), transcript variant 1, mRNA [NM_018067]	MAP7D1	NM_018067	1.39911	1.58407	0.468876	2.18535	-0.00384555	1.24573
3801	Homo sapiens kinesin family member C3 (KIFC3), transcript variant 1, mRNA [NM_005550]	KIFC3	NM_005550	1.00252	2.13323	0.559427	2.18687	0.350841	2.35284
978	Homo sapiens cytidine deaminase (CDA), mRNA [NM_001785]	CDA	NM_001785	3.42368	4.66506	0.448338	2.19741	0.308231	1.46214
138151	Homo sapiens NACC family member 2 (NACC2), mRNA [NM_144653]	NACC2	NM_144653	-1.22036	1.28063	0.812891	2.21632	0.292605	1.57714
4277	Homo sapiens MHC class I polypeptide-related sequence B (MICB), transcript variant 1, mRNA [NM_005931]	MICB	NM_005931	4.55194	4.02384	-0.0443528	2.22158	-0.625096	2.41019
6775	Homo sapiens signal transducer and activator of transcription 4 (STAT4), transcript variant 1, mRNA [NM_003151]	STAT4	NM_003151	1.47954	2.4754	0.344564	2.23092	0.320895	3.68627
3431	Homo sapiens SP110 nuclear body protein (SP110), transcript variant b, mRNA [NM_004510]	SP110	NM_004510	1.85323	1.96683	0.73721	2.23605	0.0946369	1.14015
2290	Homo sapiens forkhead box G1 (FOXG1), mRNA [NM_005249]	FOXG1	NM_005249	1.09773	1.4345	0.523395	2.26273	0.76684	2.043
9865	Homo sapiens TLR4 interactor with leucine rich repeats (TRIL), mRNA [NM_014817]	TRIL	NM_014817	-1.75281	-2.84229	-0.592083	2.27421	-0.184813	-2.56496
81603	Homo sapiens tripartite motif containing 8 (TRIM8), transcript variant 1, mRNA [NM_030912]	TRIM8	NM_030912	1.46036	1.34212	0.9303	2.28199	0.650374	1.50843
10133	Homo sapiens optineurin (OPTN), transcript variant 1, mRNA [NM_001008211]	OPTN	NM_001008211	1.53119	1.52592	0.389502	2.29456	-0.350935	1.17288
144501	Homo sapiens keratin 80 (KRT80), transcript variant 1, mRNA [NM_182507]	KRT80	NM_182507	3.58838	4.08466	0.999306	2.33335	-0.997335	1.98532
113452	Homo sapiens transmembrane protein 54 (TMEM54), transcript variant 1, mRNA [NM_001329722]	TMEM54	NM_001329722	2.87149	1.97728	-0.602968	2.35362	0.0352672	1.35935
55076	Homo sapiens transmembrane protein 45A (TMEM45A), transcript variant 1, mRNA [NM_001363876]	TMEM45A	NM_001363876	-1.73958	2.59151	0.390007	2.39712	-0.114035	1.77776
136371	Homo sapiens ankyrin repeat and SOCS box containing 10 (ASB10), transcript variant 1, mRNA [NM_001142459]	ASB10	NM_001142459	2.98628	3.25729	0.589105	2.45153	0.0812286	2.90128
9853	Homo sapiens RUN and SH3 domain containing 2 (RUSC2), transcript variant 2, mRNA [NM_014806]	RUSC2	NM_014806	1.04748	1.59609	0.00543389	2.46944	-0.0322906	2.0467
4131	Homo sapiens microtubule associated protein 1B (MAP1B), transcript variant 1, mRNA [NM_005909]	MAP1B	NM_005909	-1.10252	3.05645	0.595354	2.49538	-0.079566	1.00064
440028	Homo sapiens uncharacterized LOC440028 (LOC440028), long non-coding RNA [NR_033972]	LOC440028	NR_033972	2.32813	1.63192	0.649656	2.56642	0.645083	1.72225
1808	Homo sapiens dihydropyrimidinase like 2 (DPYSL2), transcript variant 2, mRNA [NM_001386]	DPYSL2	NM_001386	1.67013	1.52182	0.413874	2.64258	-0.0334999	1.67628
85463	Homo sapiens zinc finger CCCH-type containing 12C (ZC3H12C), mRNA [NM_033390]	ZC3H12C	NM_033390	1.49166	1.21652	0.845829	2.67012	0.389315	1.5521
25907	Homo sapiens transmembrane protein 158 (gene/pseudogene) (TMEM158), mRNA [NM_015444]	TMEM158	NM_015444	-2.34201	-1.00906	-0.319128	2.72407	0.867605	-2.46317
11031	Homo sapiens RAB31, member RAS oncogene family (RAB31), mRNA [NM_006868]	RAB31	NM_006868	1.46024	1.83554	-0.00471213	2.7544	-0.300303	1.72418
			lnc-STOML1-1:11	1.23074	2.57838	0.941372	2.75858	0.289551	2.5394
			ENST00000561521	1.81631	2.14388	0.733664	2.77117	0.656107	2.17871
2318	Homo sapiens filamin C (FLNC), transcript variant 1, mRNA [NM_001458]	FLNC	NM_001458	1.4803	3.48637	0.703543	2.77323	0.236524	2.45952
9891	Homo sapiens NUAK family kinase 1 (NUAK1), mRNA [NM_014840]	NUAK1	NM_014840	1.57618	2.06395	0.700284	2.77958	0.791076	1.55323
8839	Homo sapiens WNT1 inducible signaling pathway protein 2 (WISP2), transcript variant 3, mRNA [NM_003881]	CCN5	NM_003881	1.30439	4.36708	0.292782	2.79538	0.754888	1.83872
10282	Homo sapiens Bet1 golgi vesicular membrane trafficking protein (BET1), transcript variant 1, mRNA [NM_005868]	BET1	NM_005868	1.18634	1.19791	0.825119	2.86285	0.481493	1.00098
6891	Homo sapiens transporter 2, ATP binding cassette subfamily B member (TAP2), transcript variant 1, A allele, mRNA [NM_001290043]	TAP2	NM_001290043	2.17549	1.54045	0.604332	2.9171	-0.0500541	1.17471
5831	Homo sapiens pyrroline-5-carboxylate reductase 1 (PYCR1), transcript variant 1, mRNA [NM_006907]	PYCR1	NM_006907	2.56097	1.67995	-0.430192	2.92379	0.65005	2.31094
10000	Homo sapiens AKT serine/threonine kinase 3 (AKT3), transcript variant 2, mRNA [NM_181690]	AKT3	NM_181690	1.88292	2.55197	0.871318	3.0398	-0.0291463	2.75768
8501	Homo sapiens solute carrier family 43 member 1 (SLC43A1), transcript variant 1, mRNA [NM_003627]	SLC43A1	NM_003627	1.4748	1.58774	0.77961	3.04914	0.957772	3.14714
800	Homo sapiens caldesmon 1 (CALD1), transcript variant 1, mRNA [NM_033138]	CALD1	NM_033138	1.98496	1.92897	0.479287	3.06654	0.40503	1.34537
79924	Homo sapiens adrenomedullin 2 (ADM2), mRNA [NM_001253845]	ADM2	NM_001253845	2.0157	1.04544	0.455983	3.07661	-0.237039	2.92877
558	Homo sapiens AXL receptor tyrosine kinase (AXL), transcript variant 1, mRNA [NM_021913]	AXL	NM_021913	3.66369	4.33319	0.875256	3.3075	-0.408511	3.7525
574036	Homo sapiens SERTAD4 antisense RNA 1 (SERTAD4-AS1), long non-coding RNA [NR_024337]	SERTAD4-AS1	NR_024337	2.76075	3.49706	0.502602	3.46696	-0.191981	3.01898
8614	Homo sapiens stanniocalcin 2 (STC2), mRNA [NM_003714]	STC2	NM_003714	1.93672	2.18184	0.36995	3.54651	0.0358321	1.30801
10544	Homo sapiens protein C receptor (PROCR), mRNA [NM_006404]	PROCR	NM_006404	4.41902	4.74459	0.960823	3.59852	0.675121	4.22137
1264	Homo sapiens calponin 1 (CNN1), transcript variant 1, mRNA [NM_001299]	CNN1	NM_001299	2.17245	6.31632	0.992387	3.63981	0.983109	2.96228
4638	Homo sapiens myosin light chain kinase (MYLK), transcript variant 1, mRNA [NM_053025]	MYLK	NM_053025	2.02289	3.63608	0.846857	3.64158	0.857764	2.07254
57761	Homo sapiens tribbles pseudokinase 3 (TRIB3), transcript variant 1, mRNA [NM_021158]	TRIB3	NM_021158	1.98674	1.77936	-0.507789	3.67252	0.756871	2.21314
170954	Homo sapiens protein phosphatase 1 regulatory subunit 18 (PPP1R18), transcript variant 1, mRNA [NM_133471]	PPP1R18	NM_133471	1.87716	1.9602	0.550363	3.6968	-0.106623	1.68672
22795	Homo sapiens nidogen 2 (NID2), mRNA [NM_007361]	NID2	NM_007361	6.45469	5.02792	0.861294	3.74292	0.126109	5.78656
5797	Homo sapiens protein tyrosine phosphatase, receptor type M (PTPRM), transcript variant 2, mRNA [NM_002845]	PTPRM	NM_002845	4.27644	1.27962	0.570316	3.84171	0.402371	5.47509
1649	Homo sapiens DNA damage inducible transcript 3 (DDIT3), transcript variant 5, mRNA [NM_004083]	DDIT3	NM_004083	1.2026	1.45748	0.0183008	4.01609	0.0798034	3.26313
80329	Homo sapiens UL16 binding protein 1 (ULBP1), transcript variant 1, mRNA [NM_025218]	ULBP1	NM_025218	1.10389	1.27962	0.330149	4.16411	0.845352	3.96996
3491	Homo sapiens cysteine rich angiogenic inducer 61 (CYR61), mRNA [NM_001554]	CCN1	NM_001554	3.51781	4.76068	0.236362	4.72532	-0.6442	5.37613
79094	Homo sapiens ChaC glutathione specific gamma-glutamylcyclotransferase 1 (CHAC1), transcript variant 1, mRNA [NM_024111]	CHAC1	NM_024111	2.74576	2.08641	0.400419	4.80036	0.429629	4.47088
2247	Homo sapiens fibroblast growth factor 2 (FGF2), mRNA [NM_002006]	FGF2	NM_002006	2.35421	3.80867	0.880217	5.00622	0.703942	2.84985
84171	Homo sapiens lysyl oxidase like 4 (LOXL4), mRNA [NM_032211]	LOXL4	NM_032211	4.51196	5.03637	-0.0588937	5.26334	-0.934905	3.21922
9636	Homo sapiens ISG15 ubiquitin-like modifier (ISG15), mRNA [NM_005101]	ISG15	NM_005101	3.30714	2.12848	0.931334	5.44614	-0.0617543	1.62402
6678	Homo sapiens secreted protein acidic and cysteine rich (SPARC), transcript variant 1, mRNA [NM_003118]	SPARC	NM_003118	2.15288	2.71304	0.6905	5.91546	-0.715148	3.415

## Sheet: GSEA results (FC2)
O, X, XO vs L, XL, OL, XOL (FC2)
Overlap Results
Collection(s):	GO:BP
# overlaps shown:	100
# genesets in collections:	7763
# genes in comparison (n):	125
# genes in universe (N):	41014
Gene Set Name	# Genes in Gene Set (K)	Description	# Genes in Overlap (k)	k/K	p-value	FDR q-value
GOBP_REGULATION_OF_CELL_POPULATION_PROLIFERATION	1779	Any process that modulates the frequency, rate or extent of cell proliferation. [GOC:jl]	26	0.0146	2.44E-11	1.22E-7
GOBP_RESPONSE_TO_WOUNDING	580	Any process that results in a change in state or activity of a cell or an organism (in terms of movement, secretion, enzyme production, gene expression, etc.) as a result of a stimulus indicating damage to the organism. [GOC:go_curators]	16	0.0276	3.14E-11	1.22E-7
GOBP_LOCOMOTION	1446	Self-propelled movement of a cell or organism from one location to another. [GOC:dgh]	22	0.0152	4.92E-10	1.27E-6
GOBP_REGULATION_OF_INTRACELLULAR_SIGNAL_TRANSDUCTION	1767	Any process that modulates the frequency, rate or extent of intracellular signal transduction. [GOC:dph, GOC:signaling, GOC:tb, GOC:TermGenie]	24	0.0136	6.96E-10	1.35E-6
GOBP_CELL_MOTILITY	1794	Any process involved in the controlled self-propelled movement of a cell that results in translocation of the cell from one place to another. [GOC:dgh, GOC:dph, GOC:isa_complete, GOC:mlg]	24	0.0134	9.4E-10	1.46E-6
GOBP_CELLULAR_RESPONSE_TO_STRESS	1978	Any process that results in a change in state or activity of a cell (in terms of movement, secretion, enzyme production, gene expression, etc.) as a result of a stimulus indicating the organism is under stress. The stress is usually, but not necessarily, exogenous (e.g. temperature, humidity, ionizing radiation). [GOC:mah]	24	0.0121	6.32E-9	8.18E-6
GOBP_TUBE_DEVELOPMENT	1155	The process whose specific outcome is the progression of a tube over time, from its initial formation to a mature structure. Epithelial and endothelial tubes transport gases, liquids and cells from one site to another and form the basic structure of many organs and tissues including lung and trachea, kidney, the mammary gland, the vascular system and the gastrointestinal and urinary-genital tract…	18	0.0156	1.53E-8	1.69E-5
GOBP_CIRCULATORY_SYSTEM_DEVELOPMENT	1211	The process whose specific outcome is the progression of the circulatory system over time, from its formation to the mature structure. The circulatory system is the organ system that passes nutrients (such as amino acids and electrolytes), gases, hormones, blood cells, etc. to and from cells in the body to help fight diseases and help stabilize body temperature and pH to maintain homeostasis. [GO…	18	0.0149	3.13E-8	2.8E-5
GOBP_TUBE_MORPHOGENESIS	944	The process in which the anatomical structures of a tube are generated and organized. Epithelial and endothelial tubes transport gases, liquids and cells from one site to another and form the basic structure of many organs and tissues, with tube shape and organization varying from the single-celled excretory organ in Caenorhabditis elegans to the branching trees of the mammalian kidney and insect…	16	0.0169	3.29E-8	2.8E-5
GOBP_TISSUE_DEVELOPMENT	1998	The process whose specific outcome is the progression of a tissue over time, from its formation to the mature structure. [ISBN:0471245208]	23	0.0115	3.6E-8	2.8E-5
GOBP_POSITIVE_REGULATION_OF_LOCOMOTION	607	Any process that activates or increases the frequency, rate or extent of locomotion of a cell or organism. [GOC:go_curators]	13	0.0214	4.85E-8	3.43E-5
GOBP_WOUND_HEALING	444	The series of events that restore integrity to a damaged tissue, following an injury. [GOC:bf, PMID:15269788]	11	0.0248	1.3E-7	8.4E-5
GOBP_EPITHELIUM_DEVELOPMENT	1211	The process whose specific outcome is the progression of an epithelium over time, from its formation to the mature structure. An epithelium is a tissue that covers the internal or external surfaces of an anatomical structure. [GOC:dph, GOC:mtg_lung]	17	0.0140	1.76E-7	1.05E-4
GOBP_VASCULATURE_DEVELOPMENT	819	The process whose specific outcome is the progression of the vasculature over time, from its formation to the mature structure. The vasculature is an interconnected tubular multi-tissue structure that contains fluid that is actively transported around the organism. [GOC:dph, UBERON:0002409]	14	0.0171	2.28E-7	1.26E-4
GOBP_POSITIVE_REGULATION_OF_CELL_POPULATION_PROLIFERATION	986	Any process that activates or increases the rate or extent of cell proliferation. [GOC:go_curators]	15	0.0152	3.61E-7	1.87E-4
GOBP_TISSUE_MORPHOGENESIS	637	The process in which the anatomical structures of a tissue are generated and organized. [GOC:dph, GOC:jid]	12	0.0188	6.35E-7	3.05E-4
GOBP_MORPHOGENESIS_OF_AN_EPITHELIUM	524	The process in which the anatomical structures of epithelia are generated and organized. An epithelium consists of closely packed cells arranged in one or more layers, that covers the outer surfaces of the body or lines any internal cavity or tube. [GOC:dph, GOC:jl, GOC:tb, ISBN:0198506732]	11	0.0210	6.67E-7	3.05E-4
GOBP_CELL_ADHESION	1541	The attachment of a cell, either to another cell or to an underlying substrate such as the extracellular matrix, via cell adhesion molecules. [GOC:hb, GOC:pf]	18	0.0117	1.07E-6	4.61E-4
GOBP_POSITIVE_REGULATION_OF_DEVELOPMENTAL_PROCESS	1388	Any process that activates or increases the rate or extent of development, the biological process whose specific outcome is the progression of an organism over time from an initial condition (e.g. a zygote, or a young adult) to a later condition (e.g. a multicellular animal or an aged adult). [GOC:ai]	17	0.0122	1.16E-6	4.73E-4
GOBP_ERK1_AND_ERK2_CASCADE	346	An intracellular protein kinase cascade containing at least ERK1 or ERK2 (MAPKs), a MEK (a MAPKK) and a MAP3K. The cascade may involve 4 different kinases, as it can also contain an additional tier: the upstream MAP4K. The kinases in each tier phosphorylate and activate the kinase in the downstream tier to transmit a signal within a cell. [GOC:add, GOC:signaling, ISBN:0121245462, ISBN:0896039986,…	9	0.0260	1.26E-6	4.84E-4
GOBP_ANATOMICAL_STRUCTURE_FORMATION_INVOLVED_IN_MORPHOGENESIS	1244	The developmental process pertaining to the initial formation of an anatomical structure from unspecified parts. This process begins with the specific processes that contribute to the appearance of the discrete structure and ends when the structural rudiment is recognizable. An anatomical structure is any biological entity that occupies space and is distinguished from its surroundings. Anatomical…	16	0.0129	1.31E-6	4.84E-4
GOBP_CELL_PROJECTION_ORGANIZATION	1576	A process that is carried out at the cellular level which results in the assembly, arrangement of constituent parts, or disassembly of a prolongation or process extending from a cell, e.g. a flagellum or axon. [GOC:jl, GOC:mah, http://www.cogsci.princeton.edu/~wn/]	18	0.0114	1.47E-6	5.18E-4
GOBP_BLOOD_VESSEL_MORPHOGENESIS	702	The process in which the anatomical structures of blood vessels are generated and organized. The blood vessel is the vasculature carrying blood. [GOC:jid]	12	0.0171	1.74E-6	5.89E-4
GOBP_REGULATION_OF_LOCOMOTION	1132	Any process that modulates the frequency, rate or extent of locomotion of a cell or organism. [GOC:ems]	15	0.0133	2e-06	6.48E-4
GOBP_GENERATION_OF_NEURONS	1453	The process in which nerve cells are generated. This includes the production of neuroblasts and their differentiation into neurons. [GOC:nln]	17	0.0117	2.14E-6	6.66E-4
GOBP_POSITIVE_REGULATION_OF_INTRACELLULAR_SIGNAL_TRANSDUCTION	1014	Any process that activates or increases the frequency, rate or extent of intracellular signal transduction. [GOC:BHF, GOC:dph, GOC:signaling, GOC:tb, GOC:TermGenie]	14	0.0138	2.81E-6	8.4E-4
GOBP_NEUROGENESIS	1669	Generation of cells within the nervous system. [GO_REF:0000021, GOC:cls, GOC:curators, GOC:dgh, GOC:dph, GOC:jid]	18	0.0108	3.28E-6	9.42E-4
GOBP_TAXIS	623	The directed movement of a motile cell or organism in response to an external stimulus. [GOC:jl, ISBN:0192801023]	11	0.0177	3.54E-6	9.8E-4
GOBP_RESPONSE_TO_EXTRACELLULAR_STIMULUS	505	Any process that results in a change in state or activity of a cell or an organism (in terms of movement, secretion, enzyme production, gene expression, etc.) as a result of an extracellular stimulus. [GOC:go_curators]	10	0.0198	3.68E-6	9.84E-4
GOBP_CYTOSKELETON_ORGANIZATION	1519	A process that is carried out at the cellular level which results in the assembly, arrangement of constituent parts, or disassembly of cytoskeletal structures. [GOC:dph, GOC:jl, GOC:mah]	17	0.0112	3.88E-6	0.001
GOBP_POSITIVE_REGULATION_OF_CELLULAR_COMPONENT_ORGANIZATION	1052	Any process that activates or increases the frequency, rate or extent of a process involved in the formation, arrangement of constituent parts, or disassembly of cell structures, including the plasma membrane and any external encapsulating structures such as the cell wall and cell envelope. [GOC:ai]	14	0.0133	4.29E-6	1.06E-3
GOBP_CELLULAR_COMPONENT_MORPHOGENESIS	768	The process in which cellular structures, including whole cells or cell parts, are generated and organized. [GOC:dph, GOC:mah, GOC:tb]	12	0.0156	4.37E-6	1.06E-3
GOBP_GROWTH	924	The increase in size or mass of an entire organism, a part of an organism or a cell. [GOC:bf, GOC:ma]	13	0.0141	5.32E-6	1.24E-3
GOBP_DEVELOPMENTAL_GROWTH	652	The increase in size or mass of an entire organism, a part of an organism or a cell, where the increase in size or mass has the specific outcome of the progression of the organism over time from one condition to another. [GOC:go_curators]	11	0.0169	5.44E-6	1.24E-3
GOBP_POSITIVE_REGULATION_OF_SIGNALING	1758	Any process that activates, maintains or increases the frequency, rate or extent of a signaling process. [GOC:mtg_signal]	18	0.0102	6.69E-6	1.48E-3
GOBP_CELLULAR_RESPONSE_TO_EXTERNAL_STIMULUS	328	Any process that results in a change in state or activity of a cell (in terms of movement, secretion, enzyme production, gene expression, etc.) as a result of an external stimulus. [GOC:mah]	8	0.0244	8.03E-6	1.63E-3
GOBP_SUPRAMOLECULAR_FIBER_ORGANIZATION	816	A process that is carried out at the cellular level which results in the assembly, arrangement of constituent parts, or disassembly of a supramolecular fiber, a polymer consisting of an indefinite number of protein or protein complex subunits that have polymerised to form a fiber-shaped structure. [GOC:pr]	12	0.0147	8.03E-6	1.63E-3
GOBP_REGULATION_OF_RESPONSE_TO_STRESS	1437	Any process that modulates the frequency, rate or extent of a response to stress. Response to stress is a change in state or activity of a cell or an organism (in terms of movement, secretion, enzyme production, gene expression, etc.) as a result of a disturbance in organismal or cellular homeostasis, usually, but not necessarily, exogenous (e.g. temperature, humidity, ionizing radiation). [GOC:d…	16	0.0111	8.16E-6	1.63E-3
GOBP_RESPONSE_TO_AXON_INJURY	89	Any process that results in a change in state or activity of a cell or an organism (in terms of movement, secretion, enzyme production, gene expression, etc.) as a result of an axon injury stimulus. [GOC:dgh, GOC:dph, GOC:jid, GOC:lm]	5	0.0562	8.2E-6	1.63E-3
GOBP_NEURON_PROJECTION_GUIDANCE	237	The process in which the migration of a neuron projection is directed to a specific target site in response to a combination of attractive and repulsive cues. [GOC:BHF, GOC:rl, PMID:22790009]	7	0.0295	8.8E-6	1.71E-3
GOBP_CELL_MORPHOGENESIS_INVOLVED_IN_DIFFERENTIATION	724	The change in form (cell shape and size) that occurs when relatively unspecialized cells, e.g. embryonic or regenerative cells, acquire specialized structural and/or functional features that characterize the cells, tissues, or organs of the mature organism or some other relatively stable phase of the organism's life history. [GOC:go_curators]	11	0.0152	1.44E-5	2.73E-3
GOBP_CELL_MORPHOGENESIS	1019	The developmental process in which the size or shape of a cell is generated and organized. [GOC:clt, GOC:dph, GOC:go_curators, GOC:tb]	13	0.0128	1.5E-5	2.78E-3
GOBP_NEGATIVE_REGULATION_OF_CELL_DEATH	1031	Any process that decreases the rate or frequency of cell death. Cell death is the specific activation or halting of processes within a cell so that its vital functions markedly cease, rather than simply deteriorating gradually over time, which culminates in cell death. [GOC:BHF, GOC:dph, GOC:tb]	13	0.0126	1.7E-5	3.06E-3
GOBP_NEURON_MIGRATION	177	The characteristic movement of an immature neuron from germinal zones to specific positions where they will reside as they mature. [CL:0000540, GOC:go_curators]	6	0.0339	1.82E-5	3.21E-3
GOBP_RESPONSE_TO_GROWTH_FACTOR	745	Any process that results in a change in state or activity of a cell or an organism (in terms of movement, secretion, enzyme production, gene expression, etc.) as a result of a growth factor stimulus. [GOC:BHF, GOC:mah]	11	0.0148	1.88E-5	3.24E-3
GOBP_AXON_DEVELOPMENT	490	The progression of an axon over time. Covers axonogenesis (de novo generation of an axon) and axon regeneration (regrowth), as well as processes pertaining to the progression of the axon over time (fasciculation and defasciculation). [GOC:dph, GOC:pg, GOC:pr]	9	0.0184	2.07E-5	3.5E-3
GOBP_POSITIVE_REGULATION_OF_MULTICELLULAR_ORGANISMAL_PROCESS	1556	Any process that activates or increases the frequency, rate or extent of an organismal process, any of the processes pertinent to the function of an organism above the cellular level; includes the integrated processes of tissues and organs. [GOC:ai]	16	0.0103	2.16E-5	3.57E-3
GOBP_ANIMAL_ORGAN_MORPHOGENESIS	1058	Morphogenesis of an animal organ. An organ is defined as a tissue or set of tissues that work together to perform a specific function or functions. Morphogenesis is the process in which anatomical structures are generated and organized. Organs are commonly observed as visibly distinct structures, but may also exist as loosely associated clusters of cells that work together to perform a specific f…	13	0.0123	2.22E-5	3.59E-3
GOBP_MAPK_CASCADE	797	An intracellular protein kinase cascade containing at least a MAPK, a MAPKK and a MAP3K. The cascade can also contain an additional tiers: the upstream MAP4K. The kinases in each tier phosphorylate and activate the kinase in the downstream tier to transmit a signal within a cell. [GOC:bf, GOC:mtg_signaling_feb11, PMID:20811974, PMID:9561267]	11	0.0138	3.47E-5	5.48E-3
GOBP_CELL_MIGRATION_INVOLVED_IN_HEART_DEVELOPMENT	21	The orderly movement of a cell from one site to another that will contribute to the progression of the heart over time, from its initial formation, to the mature organ. [GOC:mtg_heart]	3	0.1429	3.53E-5	5.48E-3
GOBP_CELL_PART_MORPHOGENESIS	666	The process in which the anatomical structures of a cell part are generated and organized. [GOC:mah]	10	0.0150	3.97E-5	6.04E-3
GOBP_INTRINSIC_APOPTOTIC_SIGNALING_PATHWAY_IN_RESPONSE_TO_ENDOPLASMIC_RETICULUM_STRESS	63	The series of molecular signals in which an intracellular signal is conveyed to trigger the apoptotic death of a cell. The pathway is induced in response to a stimulus indicating endoplasmic reticulum (ER) stress, and ends when the execution phase of apoptosis is triggered. ER stress usually results from the accumulation of unfolded or misfolded proteins in the ER lumen. [GOC:mah, GOC:mtg_apoptos…	4	0.0635	4.26E-5	6.36E-3
GOBP_REGULATION_OF_MULTICELLULAR_ORGANISMAL_DEVELOPMENT	1471	Any process that modulates the frequency, rate or extent of multicellular organismal development. [GOC:obol]	15	0.0102	4.38E-5	6.38E-3
GOBP_ACTIN_FILAMENT_BASED_PROCESS	819	Any cellular process that depends upon or alters the actin cytoskeleton, that part of the cytoskeleton comprising actin filaments and their associated proteins. [GOC:mah]	11	0.0134	4.44E-5	6.38E-3
GOBP_RESPONSE_TO_STARVATION	211	Any process that results in a change in state or activity of a cell or an organism (in terms of movement, secretion, enzyme production, gene expression, etc.) as a result of a starvation stimulus, deprivation of nourishment. [GOC:go_curators]	6	0.0284	4.87E-5	6.87E-3
GOBP_REGULATION_OF_ANATOMICAL_STRUCTURE_MORPHOGENESIS	988	Any process that modulates the frequency, rate or extent of anatomical structure morphogenesis. [GOC:mah]	12	0.0121	5.21E-5	7.14E-3
GOBP_PHOSPHORYLATION	1862	The process of introducing a phosphate group into a molecule, usually with the formation of a phosphoric ester, a phosphoric anhydride or a phosphoric amide. [ISBN:0198506732]	17	0.0091	5.24E-5	7.14E-3
GOBP_POSITIVE_REGULATION_OF_LIPASE_ACTIVITY	68	Any process that increases the frequency, rate or extent of lipase activity, the hydrolysis of a lipid or phospholipid. [GOC:BHF, GOC:dph, GOC:tb]	4	0.0588	5.76E-5	7.58E-3
GOBP_REGULATION_OF_CELL_DEATH	1689	Any process that modulates the rate or frequency of cell death. Cell death is the specific activation or halting of processes within a cell so that its vital functions markedly cease, rather than simply deteriorating gradually over time, which culminates in cell death. [GOC:dph, GOC:tb]	16	0.0095	5.76E-5	7.58E-3
GOBP_CELL_MORPHOGENESIS_INVOLVED_IN_NEURON_DIFFERENTIATION	564	The process in which the structures of a neuron are generated and organized. This process occurs while the initially relatively unspecialized cell is acquiring the specialized features of a neuron. [GOC:dph, GOC:tb]	9	0.0160	6.15E-5	7.95E-3
GOBP_POSITIVE_REGULATION_OF_ERK1_AND_ERK2_CASCADE	226	Any process that activates or increases the frequency, rate or extent of signal transduction mediated by the ERK1 and ERK2 cascade. [GOC:mah]	6	0.0265	7.12E-5	9.06E-3
GOBP_REGULATION_OF_HYDROLASE_ACTIVITY	1025	Any process that modulates the frequency, rate or extent of hydrolase activity, the catalysis of the hydrolysis of various bonds, e.g. C-O, C-N, C-C, phosphoric anhydride bonds, etc. Hydrolase is the systematic name for any enzyme of EC class 3. [GOC:ai]	12	0.0117	7.39E-5	9.25E-3
GOBP_APOPTOTIC_PROCESS	1933	A programmed cell death process which begins when a cell receives an internal (e.g. DNA damage) or external signal (e.g. an extracellular death ligand), and proceeds through a series of biochemical events (signaling pathway phase) which trigger an execution phase. The execution phase is the last step of an apoptotic process, and is typically characterized by rounding-up of the cell, retraction of…	17	0.0088	8.28E-5	1.02E-2
GOBP_DEVELOPMENTAL_GROWTH_INVOLVED_IN_MORPHOGENESIS	233	The increase in size or mass of an anatomical structure that contributes to the structure attaining its shape. [GOC:dph]	6	0.0258	8.42E-5	1.02E-2
GOBP_CHONDROBLAST_DIFFERENTIATION	5	The process in which a mesenchymal cell, acquires specialized structural and/or functional features of a chondroblast. Differentiation includes the processes involved in commitment of a cell to a chondroblast fate. A chondroblast is a precursor cell to chondrocytes. [GOC:dph]	2	0.4000	9.16E-5	1.08E-2
GOBP_RETINAL_CELL_PROGRAMMED_CELL_DEATH	5	Programmed cell death that occurs in the developing retina. [GOC:bf]	2	0.4000	9.16E-5	1.08E-2
GOBP_APOPTOTIC_SIGNALING_PATHWAY	600	The series of molecular signals which triggers the apoptotic death of a cell. The pathway starts with reception of a signal, and ends when the execution phase of apoptosis is triggered. [GOC:mtg_apoptosis]	9	0.0150	9.83E-5	1.13E-2
GOBP_CELLULAR_RESPONSE_TO_CHEMICAL_STRESS	347	Any process that results in a change in state or activity of a cell (in terms of movement, secretion, enzyme production, gene expression, etc.) as a result of a chemical stimulus indicating the organism is under stress. [PMID:26653712]	7	0.0202	9.92E-5	1.13E-2
GOBP_PATTERN_SPECIFICATION_PROCESS	472	Any developmental process that results in the creation of defined areas or spaces within an organism to which cells respond and eventually are instructed to differentiate. [GOC:go_curators, GOC:isa_complete, ISBN:0521436125]	8	0.0169	1.05E-4	1.19E-2
GOBP_POSITIVE_REGULATION_OF_CELL_PROJECTION_ORGANIZATION	352	Any process that activates or increases the frequency, rate or extent of the process involved in the formation, arrangement of constituent parts, or disassembly of cell projections. [GOC:mah]	7	0.0199	1.08E-4	1.2E-2
GOBP_POSITIVE_REGULATION_OF_LIPID_METABOLIC_PROCESS	153	Any process that activates or increases the frequency, rate or extent of the chemical reactions and pathways involving lipids. [GOC:go_curators]	5	0.0327	1.11E-4	1.21E-2
GOBP_MUSCLE_CELL_PROLIFERATION	247	The expansion of a muscle cell population by cell division. [CL:0000187, GOC:mah]	6	0.0243	1.16E-4	1.24E-2
GOBP_EMBRYONIC_MORPHOGENESIS	614	The process in which anatomical structures are generated and organized during the embryonic phase. The embryonic phase begins with zygote formation. The end of the embryonic phase is organism-specific. For example, it would be at birth for mammals, larval hatching for insects and seed dormancy in plants. [GOC:jid, GOC:mtg_sensu]	9	0.0147	1.17E-4	1.24E-2
GOBP_REGULATION_OF_PHOSPHORUS_METABOLIC_PROCESS	1427	Any process that modulates the frequency, rate or extent of the chemical reactions and pathways involving phosphorus or compounds containing phosphorus. [GOC:ai]	14	0.0098	1.2E-4	1.26E-2
GOBP_UROGENITAL_SYSTEM_DEVELOPMENT	361	The process whose specific outcome is the progression of the urogenital system over time, from its formation to the mature structure. [GOC:go_curators]	7	0.0194	1.27E-4	1.31E-2
GOBP_RESPONSE_TO_TOPOLOGICALLY_INCORRECT_PROTEIN	162	Any process that results in a change in state or activity of a cell or an organism (in terms of movement, secretion, enzyme production, gene expression, etc.) as a result of a protein that is not folded in its correct three-dimensional structure. [GOC:bf]	5	0.0309	1.45E-4	1.48E-2
GOBP_RESPONSE_TO_ENDOGENOUS_STIMULUS	1643	Any process that results in a change in state or activity of a cell or an organism (in terms of movement, secretion, enzyme production, gene expression, etc.) as a result of a stimulus arising within the organism. [GOC:sm]	15	0.0091	1.49E-4	1.48E-2
GOBP_FIBROBLAST_GROWTH_FACTOR_RECEPTOR_SIGNALING_PATHWAY	87	The series of molecular signals generated as a consequence of a fibroblast growth factor receptor binding to one of its physiological ligands. [GOC:ceb]	4	0.0460	1.5E-4	1.48E-2
GOBP_RESPONSE_TO_ENDOPLASMIC_RETICULUM_STRESS	260	Any process that results in a change in state or activity of a cell (in terms of movement, secretion, enzyme production, gene expression, etc.) as a result of a stress acting at the endoplasmic reticulum. ER stress usually results from the accumulation of unfolded or misfolded proteins in the ER lumen. [GOC:cjm, GOC:mah]	6	0.0231	1.53E-4	1.48E-2
GOBP_POSITIVE_REGULATION_OF_CELLULAR_COMPONENT_BIOGENESIS	499	Any process that activates or increases the frequency, rate or extent of cellular component biogenesis, a process that results in the biosynthesis of constituent macromolecules, assembly, and arrangement of constituent parts of a cellular component. [GOC:jl]	8	0.0160	1.54E-4	1.48E-2
GOBP_POSITIVE_REGULATION_OF_ANIMAL_ORGAN_MORPHOGENESIS	34	Any process that activates or increases the frequency, rate or extent of animal organ morphogenesis. [GOC:kmv]	3	0.0882	1.54E-4	1.48E-2
GOBP_NEURON_DEVELOPMENT	1113	The process whose specific outcome is the progression of a neuron over time, from initial commitment of the cell to a specific fate, to the fully functional differentiated cell. [GOC:dph]	12	0.0108	1.59E-4	1.49E-2
GOBP_CELLULAR_RESPONSE_TO_EXTRACELLULAR_STIMULUS	262	Any process that results in a change in state or activity of a cell (in terms of movement, secretion, enzyme production, gene expression, etc.) as a result of an extracellular stimulus. [GOC:mah]	6	0.0229	1.6E-4	1.49E-2
GOBP_SMALL_GTPASE_MEDIATED_SIGNAL_TRANSDUCTION	507	The series of molecular signals in which a small monomeric GTPase relays a signal. [GOC:mah]	8	0.0158	1.72E-4	1.59E-2
GOBP_REGULATION_OF_LIPASE_ACTIVITY	91	Any process that modulates the frequency, rate or extent of lipase activity, the hydrolysis of a lipid or phospholipid. [GOC:dph, GOC:tb]	4	0.0440	1.79E-4	1.62E-2
GOBP_CELL_CELL_ADHESION	960	The attachment of one cell to another cell via adhesion molecules. [GOC:dos]	11	0.0115	1.79E-4	1.62E-2
GOBP_LENS_FIBER_CELL_DIFFERENTIATION	36	The process in which a relatively unspecialized cell acquires specialized features of a lens fiber cell, any of the elongated, tightly packed cells that make up the bulk of the mature lens in the camera-type eye. The cytoplasm of a lens fiber cell is devoid of most intracellular organelles including the cell nucleus, and contains primarily crystallins, a group of water-soluble proteins expressed …	3	0.0833	1.83E-4	1.62E-2
GOBP_POSITIVE_REGULATION_OF_LIPID_KINASE_ACTIVITY	36	Any process that increases the frequency, rate or extent of lipid kinase activity, the catalysis of the transfer of a phosphate group, usually from ATP, to a simple or complex lipid. [GOC:dph, GOC:tb]	3	0.0833	1.83E-4	1.62E-2
GOBP_EMBRYO_DEVELOPMENT	1133	The process whose specific outcome is the progression of an embryo from its formation until the end of its embryonic life stage. The end of the embryonic stage is organism-specific. For example, for mammals, the process would begin with zygote formation and end with birth. For insects, the process would begin at zygote formation and end with larval hatching. For plant zygotic embryos, this would …	12	0.0106	1.88E-4	1.64E-2
GOBP_PYRIMIDINE_CONTAINING_COMPOUND_SALVAGE	7	Any process that generates a pyrimidine-containing compound, a nucleobase, nucleoside, nucleotide or nucleic acid that contains a pyrimidine base, from derivatives of them without de novo synthesis. [GOC:jl]	2	0.2857	1.92E-4	1.65E-2
GOBP_CELLULAR_RESPONSE_TO_OXYGEN_LEVELS	174	Any process that results in a change in state or activity of a cell (in terms of movement, secretion, enzyme production, gene expression, etc.) as a result of a stimulus reflecting the presence, absence, or concentration of oxygen. [GOC:mah]	5	0.0287	2.02E-4	1.72E-2
GOBP_CONNECTIVE_TISSUE_DEVELOPMENT	275	The progression of a connective tissue over time, from its formation to the mature structure. [GOC:BHF]	6	0.0218	2.07E-4	1.72E-2
GOBP_CELLULAR_RESPONSE_TO_STARVATION	175	Any process that results in a change in state or activity of a cell (in terms of movement, secretion, enzyme production, gene expression, etc.) as a result of deprivation of nourishment. [GOC:jl]	5	0.0286	2.07E-4	1.72E-2
GOBP_HEAD_DEVELOPMENT	816	The biological process whose specific outcome is the progression of a head from an initial condition to its mature state. The head is the anterior-most division of the body. [GOC:dph]	10	0.0123	2.09E-4	1.72E-2
GOBP_VASCULAR_ASSOCIATED_SMOOTH_MUSCLE_CELL_PROLIFERATION	95	The multiplication or reproduction of vascular smooth muscle cells, resulting in the expansion of a cell population. A vascular smooth muscle cell is a non-striated, elongated, spindle-shaped cell found lining the blood vessels. [PMID:23246467]	4	0.0421	2.11E-4	1.73E-2
GOBP_CARBOHYDRATE_DERIVATIVE_CATABOLIC_PROCESS	177	The chemical reactions and pathways resulting in the breakdown of carbohydrate derivative. [GOC:TermGenie]	5	0.0282	2.18E-4	1.75E-2
GOBP_POSITIVE_REGULATION_OF_EPITHELIAL_CELL_MIGRATION	177	Any process that activates or increases the frequency, rate or extent of epithelial cell migration. [GOC:BHF, GOC:dph, GOC:tb]	5	0.0282	2.18E-4	1.75E-2
GOBP_SMOOTH_MUSCLE_CELL_PROLIFERATION	179	The multiplication or reproduction of smooth muscle cells, resulting in the expansion of a cell population. [CL:0000192, GOC:ebc, PMID:1840698]	5	0.0279	2.3E-4	1.82E-2
GOBP_CELL_CELL_ADHESION_VIA_PLASMA_MEMBRANE_ADHESION_MOLECULES	284	The attachment of one cell to another cell via adhesion molecules that are at least partially embedded in the plasma membrane. [GOC:dos]	6	0.0211	2.46E-4	1.93E-2
GOBP_REGULATION_OF_LENS_FIBER_CELL_DIFFERENTIATION	8	Any process that modulates the frequency, rate or extent of lens fiber cell differentiation. [GO_REF:0000058, GOC:mr, GOC:TermGenie, PMID:17592637]	2	0.2500	2.55E-4	1.98E-2
Gene/Gene Set Overlap Matrix
Entrez Gene Id	Gene Symbol	Gene Description	GOBP_REGULATION_OF_CELL_POPULATION_PROLIFERATION	GOBP_RESPONSE_TO_WOUNDING	GOBP_LOCOMOTION	GOBP_REGULATION_OF_INTRACELLULAR_SIGNAL_TRANSDUCTION	GOBP_CELL_MOTILITY	GOBP_CELLULAR_RESPONSE_TO_STRESS	GOBP_TUBE_DEVELOPMENT	GOBP_CIRCULATORY_SYSTEM_DEVELOPMENT	GOBP_TUBE_MORPHOGENESIS	GOBP_TISSUE_DEVELOPMENT	GOBP_POSITIVE_REGULATION_OF_LOCOMOTION	GOBP_WOUND_HEALING	GOBP_EPITHELIUM_DEVELOPMENT	GOBP_VASCULATURE_DEVELOPMENT	GOBP_POSITIVE_REGULATION_OF_CELL_POPULATION_PROLIFERATION	GOBP_TISSUE_MORPHOGENESIS	GOBP_MORPHOGENESIS_OF_AN_EPITHELIUM	GOBP_CELL_ADHESION	GOBP_POSITIVE_REGULATION_OF_DEVELOPMENTAL_PROCESS	GOBP_ERK1_AND_ERK2_CASCADE	GOBP_ANATOMICAL_STRUCTURE_FORMATION_INVOLVED_IN_MORPHOGENESIS	GOBP_CELL_PROJECTION_ORGANIZATION	GOBP_BLOOD_VESSEL_MORPHOGENESIS	GOBP_REGULATION_OF_LOCOMOTION	GOBP_GENERATION_OF_NEURONS	GOBP_POSITIVE_REGULATION_OF_INTRACELLULAR_SIGNAL_TRANSDUCTION	GOBP_NEUROGENESIS	GOBP_TAXIS	GOBP_RESPONSE_TO_EXTRACELLULAR_STIMULUS	GOBP_CYTOSKELETON_ORGANIZATION	GOBP_POSITIVE_REGULATION_OF_CELLULAR_COMPONENT_ORGANIZATION	GOBP_CELLULAR_COMPONENT_MORPHOGENESIS	GOBP_GROWTH	GOBP_DEVELOPMENTAL_GROWTH	GOBP_POSITIVE_REGULATION_OF_SIGNALING	GOBP_CELLULAR_RESPONSE_TO_EXTERNAL_STIMULUS	GOBP_SUPRAMOLECULAR_FIBER_ORGANIZATION	GOBP_REGULATION_OF_RESPONSE_TO_STRESS	GOBP_RESPONSE_TO_AXON_INJURY	GOBP_NEURON_PROJECTION_GUIDANCE	GOBP_CELL_MORPHOGENESIS_INVOLVED_IN_DIFFERENTIATION	GOBP_CELL_MORPHOGENESIS	GOBP_NEGATIVE_REGULATION_OF_CELL_DEATH	GOBP_NEURON_MIGRATION	GOBP_RESPONSE_TO_GROWTH_FACTOR	GOBP_AXON_DEVELOPMENT	GOBP_POSITIVE_REGULATION_OF_MULTICELLULAR_ORGANISMAL_PROCESS
1906	EDN1	endothelin 1 [Source:HGNC Symbol;Acc:HGNC:3176]	GOBP_REGULATION_OF_CELL_POPULATION_PROLIFERATION	GOBP_RESPONSE_TO_WOUNDING	GOBP_LOCOMOTION	GOBP_REGULATION_OF_INTRACELLULAR_SIGNAL_TRANSDUCTION	GOBP_CELL_MOTILITY	GOBP_CELLULAR_RESPONSE_TO_STRESS	GOBP_TUBE_DEVELOPMENT	GOBP_CIRCULATORY_SYSTEM_DEVELOPMENT	GOBP_TUBE_MORPHOGENESIS	GOBP_TISSUE_DEVELOPMENT	GOBP_POSITIVE_REGULATION_OF_LOCOMOTION	GOBP_WOUND_HEALING	GOBP_EPITHELIUM_DEVELOPMENT	GOBP_VASCULATURE_DEVELOPMENT	GOBP_POSITIVE_REGULATION_OF_CELL_POPULATION_PROLIFERATION	GOBP_TISSUE_MORPHOGENESIS	GOBP_MORPHOGENESIS_OF_AN_EPITHELIUM		GOBP_POSITIVE_REGULATION_OF_DEVELOPMENTAL_PROCESS	GOBP_ERK1_AND_ERK2_CASCADE	GOBP_ANATOMICAL_STRUCTURE_FORMATION_INVOLVED_IN_MORPHOGENESIS	GOBP_CELL_PROJECTION_ORGANIZATION	GOBP_BLOOD_VESSEL_MORPHOGENESIS	GOBP_REGULATION_OF_LOCOMOTION	GOBP_GENERATION_OF_NEURONS	GOBP_POSITIVE_REGULATION_OF_INTRACELLULAR_SIGNAL_TRANSDUCTION	GOBP_NEUROGENESIS	GOBP_TAXIS		GOBP_CYTOSKELETON_ORGANIZATION	GOBP_POSITIVE_REGULATION_OF_CELLULAR_COMPONENT_ORGANIZATION	GOBP_CELLULAR_COMPONENT_MORPHOGENESIS	GOBP_GROWTH	GOBP_DEVELOPMENTAL_GROWTH	GOBP_POSITIVE_REGULATION_OF_SIGNALING		GOBP_SUPRAMOLECULAR_FIBER_ORGANIZATION	GOBP_REGULATION_OF_RESPONSE_TO_STRESS		GOBP_NEURON_PROJECTION_GUIDANCE	GOBP_CELL_MORPHOGENESIS_INVOLVED_IN_DIFFERENTIATION	GOBP_CELL_MORPHOGENESIS	GOBP_NEGATIVE_REGULATION_OF_CELL_DEATH		GOBP_RESPONSE_TO_GROWTH_FACTOR	GOBP_AXON_DEVELOPMENT	GOBP_POSITIVE_REGULATION_OF_MULTICELLULAR_ORGANISMAL_PROCESS
10451	VAV3	vav guanine nucleotide exchange factor 3 [Source:HGNC Symbol;Acc:HGNC:12659]	GOBP_REGULATION_OF_CELL_POPULATION_PROLIFERATION	GOBP_RESPONSE_TO_WOUNDING	GOBP_LOCOMOTION	GOBP_REGULATION_OF_INTRACELLULAR_SIGNAL_TRANSDUCTION	GOBP_CELL_MOTILITY	GOBP_CELLULAR_RESPONSE_TO_STRESS	GOBP_TUBE_DEVELOPMENT	GOBP_CIRCULATORY_SYSTEM_DEVELOPMENT	GOBP_TUBE_MORPHOGENESIS			GOBP_WOUND_HEALING		GOBP_VASCULATURE_DEVELOPMENT	GOBP_POSITIVE_REGULATION_OF_CELL_POPULATION_PROLIFERATION			GOBP_CELL_ADHESION			GOBP_ANATOMICAL_STRUCTURE_FORMATION_INVOLVED_IN_MORPHOGENESIS	GOBP_CELL_PROJECTION_ORGANIZATION	GOBP_BLOOD_VESSEL_MORPHOGENESIS					GOBP_TAXIS
3491	CCN1	cellular communication network factor 1 [Source:HGNC Symbol;Acc:HGNC:2654]	GOBP_REGULATION_OF_CELL_POPULATION_PROLIFERATION	GOBP_RESPONSE_TO_WOUNDING	GOBP_LOCOMOTION	GOBP_REGULATION_OF_INTRACELLULAR_SIGNAL_TRANSDUCTION	GOBP_CELL_MOTILITY		GOBP_TUBE_DEVELOPMENT	GOBP_CIRCULATORY_SYSTEM_DEVELOPMENT	GOBP_TUBE_MORPHOGENESIS	GOBP_TISSUE_DEVELOPMENT	GOBP_POSITIVE_REGULATION_OF_LOCOMOTION	GOBP_WOUND_HEALING	GOBP_EPITHELIUM_DEVELOPMENT	GOBP_VASCULATURE_DEVELOPMENT	GOBP_POSITIVE_REGULATION_OF_CELL_POPULATION_PROLIFERATION	GOBP_TISSUE_MORPHOGENESIS	GOBP_MORPHOGENESIS_OF_AN_EPITHELIUM	GOBP_CELL_ADHESION	GOBP_POSITIVE_REGULATION_OF_DEVELOPMENTAL_PROCESS	GOBP_ERK1_AND_ERK2_CASCADE	GOBP_ANATOMICAL_STRUCTURE_FORMATION_INVOLVED_IN_MORPHOGENESIS		GOBP_BLOOD_VESSEL_MORPHOGENESIS	GOBP_REGULATION_OF_LOCOMOTION				GOBP_TAXIS							GOBP_POSITIVE_REGULATION_OF_SIGNALING								GOBP_NEGATIVE_REGULATION_OF_CELL_DEATH		GOBP_RESPONSE_TO_GROWTH_FACTOR		GOBP_POSITIVE_REGULATION_OF_MULTICELLULAR_ORGANISMAL_PROCESS
2247	FGF2	fibroblast growth factor 2 [Source:HGNC Symbol;Acc:HGNC:3676]	GOBP_REGULATION_OF_CELL_POPULATION_PROLIFERATION	GOBP_RESPONSE_TO_WOUNDING	GOBP_LOCOMOTION	GOBP_REGULATION_OF_INTRACELLULAR_SIGNAL_TRANSDUCTION	GOBP_CELL_MOTILITY		GOBP_TUBE_DEVELOPMENT	GOBP_CIRCULATORY_SYSTEM_DEVELOPMENT	GOBP_TUBE_MORPHOGENESIS	GOBP_TISSUE_DEVELOPMENT	GOBP_POSITIVE_REGULATION_OF_LOCOMOTION	GOBP_WOUND_HEALING	GOBP_EPITHELIUM_DEVELOPMENT	GOBP_VASCULATURE_DEVELOPMENT	GOBP_POSITIVE_REGULATION_OF_CELL_POPULATION_PROLIFERATION	GOBP_TISSUE_MORPHOGENESIS	GOBP_MORPHOGENESIS_OF_AN_EPITHELIUM		GOBP_POSITIVE_REGULATION_OF_DEVELOPMENTAL_PROCESS	GOBP_ERK1_AND_ERK2_CASCADE	GOBP_ANATOMICAL_STRUCTURE_FORMATION_INVOLVED_IN_MORPHOGENESIS		GOBP_BLOOD_VESSEL_MORPHOGENESIS	GOBP_REGULATION_OF_LOCOMOTION	GOBP_GENERATION_OF_NEURONS	GOBP_POSITIVE_REGULATION_OF_INTRACELLULAR_SIGNAL_TRANSDUCTION	GOBP_NEUROGENESIS	GOBP_TAXIS					GOBP_GROWTH	GOBP_DEVELOPMENTAL_GROWTH	GOBP_POSITIVE_REGULATION_OF_SIGNALING	GOBP_CELLULAR_RESPONSE_TO_EXTERNAL_STIMULUS		GOBP_REGULATION_OF_RESPONSE_TO_STRESS	GOBP_RESPONSE_TO_AXON_INJURY				GOBP_NEGATIVE_REGULATION_OF_CELL_DEATH		GOBP_RESPONSE_TO_GROWTH_FACTOR		GOBP_POSITIVE_REGULATION_OF_MULTICELLULAR_ORGANISMAL_PROCESS
581	BAX	BCL2 associated X, apoptosis regulator [Source:HGNC Symbol;Acc:HGNC:959]	GOBP_REGULATION_OF_CELL_POPULATION_PROLIFERATION	GOBP_RESPONSE_TO_WOUNDING		GOBP_REGULATION_OF_INTRACELLULAR_SIGNAL_TRANSDUCTION	GOBP_CELL_MOTILITY	GOBP_CELLULAR_RESPONSE_TO_STRESS	GOBP_TUBE_DEVELOPMENT	GOBP_CIRCULATORY_SYSTEM_DEVELOPMENT	GOBP_TUBE_MORPHOGENESIS	GOBP_TISSUE_DEVELOPMENT			GOBP_EPITHELIUM_DEVELOPMENT	GOBP_VASCULATURE_DEVELOPMENT					GOBP_POSITIVE_REGULATION_OF_DEVELOPMENTAL_PROCESS				GOBP_BLOOD_VESSEL_MORPHOGENESIS		GOBP_GENERATION_OF_NEURONS	GOBP_POSITIVE_REGULATION_OF_INTRACELLULAR_SIGNAL_TRANSDUCTION	GOBP_NEUROGENESIS		GOBP_RESPONSE_TO_EXTRACELLULAR_STIMULUS		GOBP_POSITIVE_REGULATION_OF_CELLULAR_COMPONENT_ORGANIZATION	GOBP_CELLULAR_COMPONENT_MORPHOGENESIS			GOBP_POSITIVE_REGULATION_OF_SIGNALING		GOBP_SUPRAMOLECULAR_FIBER_ORGANIZATION	GOBP_REGULATION_OF_RESPONSE_TO_STRESS	GOBP_RESPONSE_TO_AXON_INJURY				GOBP_NEGATIVE_REGULATION_OF_CELL_DEATH	GOBP_NEURON_MIGRATION
8837	CFLAR	CASP8 and FADD like apoptosis regulator [Source:HGNC Symbol;Acc:HGNC:1876]	GOBP_REGULATION_OF_CELL_POPULATION_PROLIFERATION	GOBP_RESPONSE_TO_WOUNDING		GOBP_REGULATION_OF_INTRACELLULAR_SIGNAL_TRANSDUCTION		GOBP_CELLULAR_RESPONSE_TO_STRESS		GOBP_CIRCULATORY_SYSTEM_DEVELOPMENT		GOBP_TISSUE_DEVELOPMENT		GOBP_WOUND_HEALING		GOBP_VASCULATURE_DEVELOPMENT	GOBP_POSITIVE_REGULATION_OF_CELL_POPULATION_PROLIFERATION					GOBP_ERK1_AND_ERK2_CASCADE	GOBP_ANATOMICAL_STRUCTURE_FORMATION_INVOLVED_IN_MORPHOGENESIS	GOBP_CELL_PROJECTION_ORGANIZATION			GOBP_GENERATION_OF_NEURONS	GOBP_POSITIVE_REGULATION_OF_INTRACELLULAR_SIGNAL_TRANSDUCTION	GOBP_NEUROGENESIS			GOBP_CYTOSKELETON_ORGANIZATION	GOBP_POSITIVE_REGULATION_OF_CELLULAR_COMPONENT_ORGANIZATION	GOBP_CELLULAR_COMPONENT_MORPHOGENESIS	GOBP_GROWTH	GOBP_DEVELOPMENTAL_GROWTH	GOBP_POSITIVE_REGULATION_OF_SIGNALING		GOBP_SUPRAMOLECULAR_FIBER_ORGANIZATION						GOBP_NEGATIVE_REGULATION_OF_CELL_DEATH		GOBP_RESPONSE_TO_GROWTH_FACTOR
10000	AKT3	AKT serine/threonine kinase 3 [Source:HGNC Symbol;Acc:HGNC:393]	GOBP_REGULATION_OF_CELL_POPULATION_PROLIFERATION		GOBP_LOCOMOTION	GOBP_REGULATION_OF_INTRACELLULAR_SIGNAL_TRANSDUCTION	GOBP_CELL_MOTILITY	GOBP_CELLULAR_RESPONSE_TO_STRESS	GOBP_TUBE_DEVELOPMENT	GOBP_CIRCULATORY_SYSTEM_DEVELOPMENT	GOBP_TUBE_MORPHOGENESIS		GOBP_POSITIVE_REGULATION_OF_LOCOMOTION			GOBP_VASCULATURE_DEVELOPMENT	GOBP_POSITIVE_REGULATION_OF_CELL_POPULATION_PROLIFERATION				GOBP_POSITIVE_REGULATION_OF_DEVELOPMENTAL_PROCESS		GOBP_ANATOMICAL_STRUCTURE_FORMATION_INVOLVED_IN_MORPHOGENESIS		GOBP_BLOOD_VESSEL_MORPHOGENESIS	GOBP_REGULATION_OF_LOCOMOTION		GOBP_POSITIVE_REGULATION_OF_INTRACELLULAR_SIGNAL_TRANSDUCTION									GOBP_POSITIVE_REGULATION_OF_SIGNALING												GOBP_POSITIVE_REGULATION_OF_MULTICELLULAR_ORGANISMAL_PROCESS
65009	NDRG4	NDRG family member 4 [Source:HGNC Symbol;Acc:HGNC:14466]	GOBP_REGULATION_OF_CELL_POPULATION_PROLIFERATION		GOBP_LOCOMOTION	GOBP_REGULATION_OF_INTRACELLULAR_SIGNAL_TRANSDUCTION	GOBP_CELL_MOTILITY		GOBP_TUBE_DEVELOPMENT	GOBP_CIRCULATORY_SYSTEM_DEVELOPMENT	GOBP_TUBE_MORPHOGENESIS	GOBP_TISSUE_DEVELOPMENT			GOBP_EPITHELIUM_DEVELOPMENT			GOBP_TISSUE_MORPHOGENESIS	GOBP_MORPHOGENESIS_OF_AN_EPITHELIUM			GOBP_ERK1_AND_ERK2_CASCADE		GOBP_CELL_PROJECTION_ORGANIZATION		GOBP_REGULATION_OF_LOCOMOTION	GOBP_GENERATION_OF_NEURONS	GOBP_POSITIVE_REGULATION_OF_INTRACELLULAR_SIGNAL_TRANSDUCTION	GOBP_NEUROGENESIS				GOBP_POSITIVE_REGULATION_OF_CELLULAR_COMPONENT_ORGANIZATION		GOBP_GROWTH	GOBP_DEVELOPMENTAL_GROWTH	GOBP_POSITIVE_REGULATION_OF_SIGNALING
6678	SPARC	secreted protein acidic and cysteine rich [Source:HGNC Symbol;Acc:HGNC:11219]	GOBP_REGULATION_OF_CELL_POPULATION_PROLIFERATION		GOBP_LOCOMOTION		GOBP_CELL_MOTILITY		GOBP_TUBE_DEVELOPMENT	GOBP_CIRCULATORY_SYSTEM_DEVELOPMENT	GOBP_TUBE_MORPHOGENESIS		GOBP_POSITIVE_REGULATION_OF_LOCOMOTION			GOBP_VASCULATURE_DEVELOPMENT							GOBP_ANATOMICAL_STRUCTURE_FORMATION_INVOLVED_IN_MORPHOGENESIS		GOBP_BLOOD_VESSEL_MORPHOGENESIS	GOBP_REGULATION_OF_LOCOMOTION																		GOBP_CELL_MORPHOGENESIS
5797	PTPRM	protein tyrosine phosphatase receptor type M [Source:HGNC Symbol;Acc:HGNC:9675]	GOBP_REGULATION_OF_CELL_POPULATION_PROLIFERATION		GOBP_LOCOMOTION		GOBP_CELL_MOTILITY		GOBP_TUBE_DEVELOPMENT	GOBP_CIRCULATORY_SYSTEM_DEVELOPMENT	GOBP_TUBE_MORPHOGENESIS					GOBP_VASCULATURE_DEVELOPMENT				GOBP_CELL_ADHESION			GOBP_ANATOMICAL_STRUCTURE_FORMATION_INVOLVED_IN_MORPHOGENESIS	GOBP_CELL_PROJECTION_ORGANIZATION	GOBP_BLOOD_VESSEL_MORPHOGENESIS	GOBP_REGULATION_OF_LOCOMOTION	GOBP_GENERATION_OF_NEURONS		GOBP_NEUROGENESIS	GOBP_TAXIS				GOBP_CELLULAR_COMPONENT_MORPHOGENESIS								GOBP_NEURON_PROJECTION_GUIDANCE	GOBP_CELL_MORPHOGENESIS_INVOLVED_IN_DIFFERENTIATION	GOBP_CELL_MORPHOGENESIS				GOBP_AXON_DEVELOPMENT
57111	RAB25	RAB25, member RAS oncogene family [Source:HGNC Symbol;Acc:HGNC:18238]	GOBP_REGULATION_OF_CELL_POPULATION_PROLIFERATION		GOBP_LOCOMOTION		GOBP_CELL_MOTILITY					GOBP_TISSUE_DEVELOPMENT	GOBP_POSITIVE_REGULATION_OF_LOCOMOTION		GOBP_EPITHELIUM_DEVELOPMENT		GOBP_POSITIVE_REGULATION_OF_CELL_POPULATION_PROLIFERATION							GOBP_CELL_PROJECTION_ORGANIZATION		GOBP_REGULATION_OF_LOCOMOTION																	GOBP_CELL_MORPHOGENESIS_INVOLVED_IN_DIFFERENTIATION	GOBP_CELL_MORPHOGENESIS
5880	RAC2	Rac family small GTPase 2 [Source:HGNC Symbol;Acc:HGNC:9802]	GOBP_REGULATION_OF_CELL_POPULATION_PROLIFERATION		GOBP_LOCOMOTION		GOBP_CELL_MOTILITY						GOBP_POSITIVE_REGULATION_OF_LOCOMOTION				GOBP_POSITIVE_REGULATION_OF_CELL_POPULATION_PROLIFERATION			GOBP_CELL_ADHESION				GOBP_CELL_PROJECTION_ORGANIZATION		GOBP_REGULATION_OF_LOCOMOTION	GOBP_GENERATION_OF_NEURONS		GOBP_NEUROGENESIS	GOBP_TAXIS		GOBP_CYTOSKELETON_ORGANIZATION	GOBP_POSITIVE_REGULATION_OF_CELLULAR_COMPONENT_ORGANIZATION	GOBP_CELLULAR_COMPONENT_MORPHOGENESIS					GOBP_SUPRAMOLECULAR_FIBER_ORGANIZATION			GOBP_NEURON_PROJECTION_GUIDANCE	GOBP_CELL_MORPHOGENESIS_INVOLVED_IN_DIFFERENTIATION	GOBP_CELL_MORPHOGENESIS				GOBP_AXON_DEVELOPMENT
1366	CLDN7	claudin 7 [Source:HGNC Symbol;Acc:HGNC:2049]	GOBP_REGULATION_OF_CELL_POPULATION_PROLIFERATION		GOBP_LOCOMOTION		GOBP_CELL_MOTILITY						GOBP_POSITIVE_REGULATION_OF_LOCOMOTION				GOBP_POSITIVE_REGULATION_OF_CELL_POPULATION_PROLIFERATION			GOBP_CELL_ADHESION						GOBP_REGULATION_OF_LOCOMOTION																			GOBP_NEGATIVE_REGULATION_OF_CELL_DEATH
440335	SMIM22	small integral membrane protein 22 [Source:HGNC Symbol;Acc:HGNC:48329]	GOBP_REGULATION_OF_CELL_POPULATION_PROLIFERATION		GOBP_LOCOMOTION		GOBP_CELL_MOTILITY						GOBP_POSITIVE_REGULATION_OF_LOCOMOTION													GOBP_REGULATION_OF_LOCOMOTION						GOBP_CYTOSKELETON_ORGANIZATION
2290	FOXG1	forkhead box G1 [Source:HGNC Symbol;Acc:HGNC:3811]	GOBP_REGULATION_OF_CELL_POPULATION_PROLIFERATION		GOBP_LOCOMOTION		GOBP_CELL_MOTILITY										GOBP_POSITIVE_REGULATION_OF_CELL_POPULATION_PROLIFERATION				GOBP_POSITIVE_REGULATION_OF_DEVELOPMENTAL_PROCESS			GOBP_CELL_PROJECTION_ORGANIZATION			GOBP_GENERATION_OF_NEURONS		GOBP_NEUROGENESIS	GOBP_TAXIS				GOBP_CELLULAR_COMPONENT_MORPHOGENESIS								GOBP_NEURON_PROJECTION_GUIDANCE	GOBP_CELL_MORPHOGENESIS_INVOLVED_IN_DIFFERENTIATION	GOBP_CELL_MORPHOGENESIS		GOBP_NEURON_MIGRATION		GOBP_AXON_DEVELOPMENT	GOBP_POSITIVE_REGULATION_OF_MULTICELLULAR_ORGANISMAL_PROCESS
9891	NUAK1	NUAK family kinase 1 [Source:HGNC Symbol;Acc:HGNC:14311]	GOBP_REGULATION_OF_CELL_POPULATION_PROLIFERATION			GOBP_REGULATION_OF_INTRACELLULAR_SIGNAL_TRANSDUCTION		GOBP_CELLULAR_RESPONSE_TO_STRESS												GOBP_CELL_ADHESION											GOBP_RESPONSE_TO_EXTRACELLULAR_STIMULUS							GOBP_CELLULAR_RESPONSE_TO_EXTERNAL_STIMULUS
138151	NACC2	NACC family member 2 [Source:HGNC Symbol;Acc:HGNC:23846]	GOBP_REGULATION_OF_CELL_POPULATION_PROLIFERATION			GOBP_REGULATION_OF_INTRACELLULAR_SIGNAL_TRANSDUCTION		GOBP_CELLULAR_RESPONSE_TO_STRESS																				GOBP_POSITIVE_REGULATION_OF_INTRACELLULAR_SIGNAL_TRANSDUCTION									GOBP_POSITIVE_REGULATION_OF_SIGNALING			GOBP_REGULATION_OF_RESPONSE_TO_STRESS
10252	SPRY1	sprouty RTK signaling antagonist 1 [Source:HGNC Symbol;Acc:HGNC:11269]	GOBP_REGULATION_OF_CELL_POPULATION_PROLIFERATION			GOBP_REGULATION_OF_INTRACELLULAR_SIGNAL_TRANSDUCTION			GOBP_TUBE_DEVELOPMENT	GOBP_CIRCULATORY_SYSTEM_DEVELOPMENT	GOBP_TUBE_MORPHOGENESIS	GOBP_TISSUE_DEVELOPMENT			GOBP_EPITHELIUM_DEVELOPMENT			GOBP_TISSUE_MORPHOGENESIS	GOBP_MORPHOGENESIS_OF_AN_EPITHELIUM		GOBP_POSITIVE_REGULATION_OF_DEVELOPMENTAL_PROCESS	GOBP_ERK1_AND_ERK2_CASCADE	GOBP_ANATOMICAL_STRUCTURE_FORMATION_INVOLVED_IN_MORPHOGENESIS									GOBP_CYTOSKELETON_ORGANIZATION			GOBP_GROWTH	GOBP_DEVELOPMENTAL_GROWTH											GOBP_RESPONSE_TO_GROWTH_FACTOR		GOBP_POSITIVE_REGULATION_OF_MULTICELLULAR_ORGANISMAL_PROCESS
2261	FGFR3	fibroblast growth factor receptor 3 [Source:HGNC Symbol;Acc:HGNC:3690]	GOBP_REGULATION_OF_CELL_POPULATION_PROLIFERATION			GOBP_REGULATION_OF_INTRACELLULAR_SIGNAL_TRANSDUCTION						GOBP_TISSUE_DEVELOPMENT					GOBP_POSITIVE_REGULATION_OF_CELL_POPULATION_PROLIFERATION					GOBP_ERK1_AND_ERK2_CASCADE						GOBP_POSITIVE_REGULATION_OF_INTRACELLULAR_SIGNAL_TRANSDUCTION							GOBP_GROWTH	GOBP_DEVELOPMENTAL_GROWTH	GOBP_POSITIVE_REGULATION_OF_SIGNALING										GOBP_RESPONSE_TO_GROWTH_FACTOR
64762	GAREM1	GRB2 associated regulator of MAPK1 subtype 1 [Source:HGNC Symbol;Acc:HGNC:26136]	GOBP_REGULATION_OF_CELL_POPULATION_PROLIFERATION			GOBP_REGULATION_OF_INTRACELLULAR_SIGNAL_TRANSDUCTION											GOBP_POSITIVE_REGULATION_OF_CELL_POPULATION_PROLIFERATION					GOBP_ERK1_AND_ERK2_CASCADE						GOBP_POSITIVE_REGULATION_OF_INTRACELLULAR_SIGNAL_TRANSDUCTION									GOBP_POSITIVE_REGULATION_OF_SIGNALING										GOBP_RESPONSE_TO_GROWTH_FACTOR
23576	DDAH1	dimethylarginine dimethylaminohydrolase 1 [Source:HGNC Symbol;Acc:HGNC:2715]	GOBP_REGULATION_OF_CELL_POPULATION_PROLIFERATION					GOBP_CELLULAR_RESPONSE_TO_STRESS	GOBP_TUBE_DEVELOPMENT	GOBP_CIRCULATORY_SYSTEM_DEVELOPMENT	GOBP_TUBE_MORPHOGENESIS					GOBP_VASCULATURE_DEVELOPMENT					GOBP_POSITIVE_REGULATION_OF_DEVELOPMENTAL_PROCESS		GOBP_ANATOMICAL_STRUCTURE_FORMATION_INVOLVED_IN_MORPHOGENESIS		GOBP_BLOOD_VESSEL_MORPHOGENESIS															GOBP_REGULATION_OF_RESPONSE_TO_STRESS									GOBP_POSITIVE_REGULATION_OF_MULTICELLULAR_ORGANISMAL_PROCESS
342897	NCCRP1	NCCRP1, F-box associated domain containing [Source:HGNC Symbol;Acc:HGNC:33739]	GOBP_REGULATION_OF_CELL_POPULATION_PROLIFERATION					GOBP_CELLULAR_RESPONSE_TO_STRESS									GOBP_POSITIVE_REGULATION_OF_CELL_POPULATION_PROLIFERATION
4072	EPCAM	epithelial cell adhesion molecule [Source:HGNC Symbol;Acc:HGNC:11529]	GOBP_REGULATION_OF_CELL_POPULATION_PROLIFERATION						GOBP_TUBE_DEVELOPMENT			GOBP_TISSUE_DEVELOPMENT			GOBP_EPITHELIUM_DEVELOPMENT		GOBP_POSITIVE_REGULATION_OF_CELL_POPULATION_PROLIFERATION			GOBP_CELL_ADHESION
65108	MARCKSL1	MARCKS like 1 [Source:HGNC Symbol;Acc:HGNC:7142]	GOBP_REGULATION_OF_CELL_POPULATION_PROLIFERATION														GOBP_POSITIVE_REGULATION_OF_CELL_POPULATION_PROLIFERATION															GOBP_CYTOSKELETON_ORGANIZATION							GOBP_SUPRAMOLECULAR_FIBER_ORGANIZATION
1264	CNN1	calponin 1 [Source:HGNC Symbol;Acc:HGNC:2155]	GOBP_REGULATION_OF_CELL_POPULATION_PROLIFERATION																													GOBP_CYTOSKELETON_ORGANIZATION
6775	STAT4	signal transducer and activator of transcription 4 [Source:HGNC Symbol;Acc:HGNC:11365]	GOBP_REGULATION_OF_CELL_POPULATION_PROLIFERATION
389	RHOC	ras homolog family member C [Source:HGNC Symbol;Acc:HGNC:669]		GOBP_RESPONSE_TO_WOUNDING	GOBP_LOCOMOTION	GOBP_REGULATION_OF_INTRACELLULAR_SIGNAL_TRANSDUCTION	GOBP_CELL_MOTILITY					GOBP_TISSUE_DEVELOPMENT	GOBP_POSITIVE_REGULATION_OF_LOCOMOTION	GOBP_WOUND_HEALING	GOBP_EPITHELIUM_DEVELOPMENT			GOBP_TISSUE_MORPHOGENESIS	GOBP_MORPHOGENESIS_OF_AN_EPITHELIUM							GOBP_REGULATION_OF_LOCOMOTION		GOBP_POSITIVE_REGULATION_OF_INTRACELLULAR_SIGNAL_TRANSDUCTION				GOBP_CYTOSKELETON_ORGANIZATION	GOBP_POSITIVE_REGULATION_OF_CELLULAR_COMPONENT_ORGANIZATION				GOBP_POSITIVE_REGULATION_OF_SIGNALING		GOBP_SUPRAMOLECULAR_FIBER_ORGANIZATION					GOBP_CELL_MORPHOGENESIS
4638	MYLK	myosin light chain kinase [Source:HGNC Symbol;Acc:HGNC:7590]		GOBP_RESPONSE_TO_WOUNDING	GOBP_LOCOMOTION		GOBP_CELL_MOTILITY	GOBP_CELLULAR_RESPONSE_TO_STRESS	GOBP_TUBE_DEVELOPMENT	GOBP_CIRCULATORY_SYSTEM_DEVELOPMENT	GOBP_TUBE_MORPHOGENESIS	GOBP_TISSUE_DEVELOPMENT	GOBP_POSITIVE_REGULATION_OF_LOCOMOTION	GOBP_WOUND_HEALING		GOBP_VASCULATURE_DEVELOPMENT		GOBP_TISSUE_MORPHOGENESIS						GOBP_CELL_PROJECTION_ORGANIZATION	GOBP_BLOOD_VESSEL_MORPHOGENESIS	GOBP_REGULATION_OF_LOCOMOTION														GOBP_REGULATION_OF_RESPONSE_TO_STRESS
79567	RIPOR1	RHO family interacting cell polarization regulator 1 [Source:HGNC Symbol;Acc:HGNC:25836]		GOBP_RESPONSE_TO_WOUNDING	GOBP_LOCOMOTION		GOBP_CELL_MOTILITY	GOBP_CELLULAR_RESPONSE_TO_STRESS					GOBP_POSITIVE_REGULATION_OF_LOCOMOTION													GOBP_REGULATION_OF_LOCOMOTION					GOBP_RESPONSE_TO_EXTRACELLULAR_STIMULUS							GOBP_CELLULAR_RESPONSE_TO_EXTERNAL_STIMULUS
23767	FLRT3	fibronectin leucine rich transmembrane protein 3 [Source:HGNC Symbol;Acc:HGNC:3762]		GOBP_RESPONSE_TO_WOUNDING	GOBP_LOCOMOTION		GOBP_CELL_MOTILITY			GOBP_CIRCULATORY_SYSTEM_DEVELOPMENT		GOBP_TISSUE_DEVELOPMENT			GOBP_EPITHELIUM_DEVELOPMENT			GOBP_TISSUE_MORPHOGENESIS	GOBP_MORPHOGENESIS_OF_AN_EPITHELIUM	GOBP_CELL_ADHESION	GOBP_POSITIVE_REGULATION_OF_DEVELOPMENTAL_PROCESS			GOBP_CELL_PROJECTION_ORGANIZATION			GOBP_GENERATION_OF_NEURONS		GOBP_NEUROGENESIS	GOBP_TAXIS			GOBP_POSITIVE_REGULATION_OF_CELLULAR_COMPONENT_ORGANIZATION	GOBP_CELLULAR_COMPONENT_MORPHOGENESIS	GOBP_GROWTH	GOBP_DEVELOPMENTAL_GROWTH					GOBP_RESPONSE_TO_AXON_INJURY	GOBP_NEURON_PROJECTION_GUIDANCE	GOBP_CELL_MORPHOGENESIS_INVOLVED_IN_DIFFERENTIATION	GOBP_CELL_MORPHOGENESIS			GOBP_RESPONSE_TO_GROWTH_FACTOR	GOBP_AXON_DEVELOPMENT	GOBP_POSITIVE_REGULATION_OF_MULTICELLULAR_ORGANISMAL_PROCESS
81029	WNT5B	Wnt family member 5B [Source:HGNC Symbol;Acc:HGNC:16265]		GOBP_RESPONSE_TO_WOUNDING	GOBP_LOCOMOTION		GOBP_CELL_MOTILITY					GOBP_TISSUE_DEVELOPMENT	GOBP_POSITIVE_REGULATION_OF_LOCOMOTION	GOBP_WOUND_HEALING	GOBP_EPITHELIUM_DEVELOPMENT			GOBP_TISSUE_MORPHOGENESIS	GOBP_MORPHOGENESIS_OF_AN_EPITHELIUM		GOBP_POSITIVE_REGULATION_OF_DEVELOPMENTAL_PROCESS					GOBP_REGULATION_OF_LOCOMOTION	GOBP_GENERATION_OF_NEURONS		GOBP_NEUROGENESIS								GOBP_POSITIVE_REGULATION_OF_SIGNALING
1649	DDIT3	DNA damage inducible transcript 3 [Source:HGNC Symbol;Acc:HGNC:2726]		GOBP_RESPONSE_TO_WOUNDING		GOBP_REGULATION_OF_INTRACELLULAR_SIGNAL_TRANSDUCTION	GOBP_CELL_MOTILITY	GOBP_CELLULAR_RESPONSE_TO_STRESS		GOBP_CIRCULATORY_SYSTEM_DEVELOPMENT						GOBP_VASCULATURE_DEVELOPMENT												GOBP_POSITIVE_REGULATION_OF_INTRACELLULAR_SIGNAL_TRANSDUCTION			GOBP_RESPONSE_TO_EXTRACELLULAR_STIMULUS						GOBP_POSITIVE_REGULATION_OF_SIGNALING			GOBP_REGULATION_OF_RESPONSE_TO_STRESS							GOBP_RESPONSE_TO_GROWTH_FACTOR		GOBP_POSITIVE_REGULATION_OF_MULTICELLULAR_ORGANISMAL_PROCESS
558	AXL	AXL receptor tyrosine kinase [Source:HGNC Symbol;Acc:HGNC:905]		GOBP_RESPONSE_TO_WOUNDING		GOBP_REGULATION_OF_INTRACELLULAR_SIGNAL_TRANSDUCTION	GOBP_CELL_MOTILITY	GOBP_CELLULAR_RESPONSE_TO_STRESS						GOBP_WOUND_HEALING						GOBP_CELL_ADHESION	GOBP_POSITIVE_REGULATION_OF_DEVELOPMENTAL_PROCESS						GOBP_GENERATION_OF_NEURONS	GOBP_POSITIVE_REGULATION_OF_INTRACELLULAR_SIGNAL_TRANSDUCTION	GOBP_NEUROGENESIS		GOBP_RESPONSE_TO_EXTRACELLULAR_STIMULUS		GOBP_POSITIVE_REGULATION_OF_CELLULAR_COMPONENT_ORGANIZATION				GOBP_POSITIVE_REGULATION_OF_SIGNALING	GOBP_CELLULAR_RESPONSE_TO_EXTERNAL_STIMULUS			GOBP_RESPONSE_TO_AXON_INJURY		GOBP_CELL_MORPHOGENESIS_INVOLVED_IN_DIFFERENTIATION	GOBP_CELL_MORPHOGENESIS	GOBP_NEGATIVE_REGULATION_OF_CELL_DEATH	GOBP_NEURON_MIGRATION			GOBP_POSITIVE_REGULATION_OF_MULTICELLULAR_ORGANISMAL_PROCESS
4131	MAP1B	microtubule associated protein 1B [Source:HGNC Symbol;Acc:HGNC:6836]		GOBP_RESPONSE_TO_WOUNDING			GOBP_CELL_MOTILITY	GOBP_CELLULAR_RESPONSE_TO_STRESS				GOBP_TISSUE_DEVELOPMENT			GOBP_EPITHELIUM_DEVELOPMENT						GOBP_POSITIVE_REGULATION_OF_DEVELOPMENTAL_PROCESS			GOBP_CELL_PROJECTION_ORGANIZATION			GOBP_GENERATION_OF_NEURONS		GOBP_NEUROGENESIS		GOBP_RESPONSE_TO_EXTRACELLULAR_STIMULUS	GOBP_CYTOSKELETON_ORGANIZATION	GOBP_POSITIVE_REGULATION_OF_CELLULAR_COMPONENT_ORGANIZATION	GOBP_CELLULAR_COMPONENT_MORPHOGENESIS	GOBP_GROWTH	GOBP_DEVELOPMENTAL_GROWTH			GOBP_SUPRAMOLECULAR_FIBER_ORGANIZATION		GOBP_RESPONSE_TO_AXON_INJURY		GOBP_CELL_MORPHOGENESIS_INVOLVED_IN_DIFFERENTIATION	GOBP_CELL_MORPHOGENESIS		GOBP_NEURON_MIGRATION	GOBP_RESPONSE_TO_GROWTH_FACTOR	GOBP_AXON_DEVELOPMENT	GOBP_POSITIVE_REGULATION_OF_MULTICELLULAR_ORGANISMAL_PROCESS
26509	MYOF	myoferlin [Source:HGNC Symbol;Acc:HGNC:3656]		GOBP_RESPONSE_TO_WOUNDING										GOBP_WOUND_HEALING									GOBP_ANATOMICAL_STRUCTURE_FORMATION_INVOLVED_IN_MORPHOGENESIS
10544	PROCR	protein C receptor [Source:HGNC Symbol;Acc:HGNC:9452]		GOBP_RESPONSE_TO_WOUNDING										GOBP_WOUND_HEALING
29967	LRP12	LDL receptor related protein 12 [Source:HGNC Symbol;Acc:HGNC:31708]			GOBP_LOCOMOTION		GOBP_CELL_MOTILITY																	GOBP_CELL_PROJECTION_ORGANIZATION			GOBP_GENERATION_OF_NEURONS		GOBP_NEUROGENESIS						GOBP_GROWTH											GOBP_NEURON_MIGRATION
57549	IGSF9	immunoglobulin superfamily member 9 [Source:HGNC Symbol;Acc:HGNC:18132]			GOBP_LOCOMOTION															GOBP_CELL_ADHESION				GOBP_CELL_PROJECTION_ORGANIZATION			GOBP_GENERATION_OF_NEURONS		GOBP_NEUROGENESIS	GOBP_TAXIS				GOBP_CELLULAR_COMPONENT_MORPHOGENESIS								GOBP_NEURON_PROJECTION_GUIDANCE	GOBP_CELL_MORPHOGENESIS_INVOLVED_IN_DIFFERENTIATION	GOBP_CELL_MORPHOGENESIS				GOBP_AXON_DEVELOPMENT
1808	DPYSL2	dihydropyrimidinase like 2 [Source:HGNC Symbol;Acc:HGNC:3014]			GOBP_LOCOMOTION																			GOBP_CELL_PROJECTION_ORGANIZATION			GOBP_GENERATION_OF_NEURONS		GOBP_NEUROGENESIS	GOBP_TAXIS		GOBP_CYTOSKELETON_ORGANIZATION		GOBP_CELLULAR_COMPONENT_MORPHOGENESIS	GOBP_GROWTH	GOBP_DEVELOPMENTAL_GROWTH						GOBP_NEURON_PROJECTION_GUIDANCE	GOBP_CELL_MORPHOGENESIS_INVOLVED_IN_DIFFERENTIATION	GOBP_CELL_MORPHOGENESIS				GOBP_AXON_DEVELOPMENT
123920	CMTM3	CKLF like MARVEL transmembrane domain containing 3 [Source:HGNC Symbol;Acc:HGNC:19174]			GOBP_LOCOMOTION																									GOBP_TAXIS							GOBP_POSITIVE_REGULATION_OF_SIGNALING
81788	NUAK2	NUAK family kinase 2 [Source:HGNC Symbol;Acc:HGNC:29558]				GOBP_REGULATION_OF_INTRACELLULAR_SIGNAL_TRANSDUCTION		GOBP_CELLULAR_RESPONSE_TO_STRESS																							GOBP_RESPONSE_TO_EXTRACELLULAR_STIMULUS	GOBP_CYTOSKELETON_ORGANIZATION						GOBP_CELLULAR_RESPONSE_TO_EXTERNAL_STIMULUS							GOBP_NEGATIVE_REGULATION_OF_CELL_DEATH
355	FAS	Fas cell surface death receptor [Source:HGNC Symbol;Acc:HGNC:11920]				GOBP_REGULATION_OF_INTRACELLULAR_SIGNAL_TRANSDUCTION		GOBP_CELLULAR_RESPONSE_TO_STRESS																							GOBP_RESPONSE_TO_EXTRACELLULAR_STIMULUS						GOBP_POSITIVE_REGULATION_OF_SIGNALING	GOBP_CELLULAR_RESPONSE_TO_EXTERNAL_STIMULUS		GOBP_REGULATION_OF_RESPONSE_TO_STRESS					GOBP_NEGATIVE_REGULATION_OF_CELL_DEATH
29969	MDFIC	MyoD family inhibitor domain containing [Source:HGNC Symbol;Acc:HGNC:28870]				GOBP_REGULATION_OF_INTRACELLULAR_SIGNAL_TRANSDUCTION		GOBP_CELLULAR_RESPONSE_TO_STRESS																																GOBP_REGULATION_OF_RESPONSE_TO_STRESS
10133	OPTN	optineurin [Source:HGNC Symbol;Acc:HGNC:17142]				GOBP_REGULATION_OF_INTRACELLULAR_SIGNAL_TRANSDUCTION		GOBP_CELLULAR_RESPONSE_TO_STRESS																																GOBP_REGULATION_OF_RESPONSE_TO_STRESS
255743	NPNT	nephronectin [Source:HGNC Symbol;Acc:HGNC:27405]				GOBP_REGULATION_OF_INTRACELLULAR_SIGNAL_TRANSDUCTION			GOBP_TUBE_DEVELOPMENT		GOBP_TUBE_MORPHOGENESIS	GOBP_TISSUE_DEVELOPMENT			GOBP_EPITHELIUM_DEVELOPMENT			GOBP_TISSUE_MORPHOGENESIS	GOBP_MORPHOGENESIS_OF_AN_EPITHELIUM	GOBP_CELL_ADHESION	GOBP_POSITIVE_REGULATION_OF_DEVELOPMENTAL_PROCESS	GOBP_ERK1_AND_ERK2_CASCADE						GOBP_POSITIVE_REGULATION_OF_INTRACELLULAR_SIGNAL_TRANSDUCTION									GOBP_POSITIVE_REGULATION_OF_SIGNALING										GOBP_RESPONSE_TO_GROWTH_FACTOR		GOBP_POSITIVE_REGULATION_OF_MULTICELLULAR_ORGANISMAL_PROCESS
64787	EPS8L2	EPS8 like 2 [Source:HGNC Symbol;Acc:HGNC:21296]				GOBP_REGULATION_OF_INTRACELLULAR_SIGNAL_TRANSDUCTION																		GOBP_CELL_PROJECTION_ORGANIZATION									GOBP_POSITIVE_REGULATION_OF_CELLULAR_COMPONENT_ORGANIZATION
81603	TRIM8	tripartite motif containing 8 [Source:HGNC Symbol;Acc:HGNC:15579]				GOBP_REGULATION_OF_INTRACELLULAR_SIGNAL_TRANSDUCTION																						GOBP_POSITIVE_REGULATION_OF_INTRACELLULAR_SIGNAL_TRANSDUCTION									GOBP_POSITIVE_REGULATION_OF_SIGNALING
79658	ARHGAP10	Rho GTPase activating protein 10 [Source:HGNC Symbol;Acc:HGNC:26099]				GOBP_REGULATION_OF_INTRACELLULAR_SIGNAL_TRANSDUCTION																										GOBP_CYTOSKELETON_ORGANIZATION													GOBP_NEGATIVE_REGULATION_OF_CELL_DEATH
23284	ADGRL3	adhesion G protein-coupled receptor L3 [Source:HGNC Symbol;Acc:HGNC:20974]					GOBP_CELL_MOTILITY													GOBP_CELL_ADHESION							GOBP_GENERATION_OF_NEURONS		GOBP_NEUROGENESIS																	GOBP_NEURON_MIGRATION
8614	STC2	stanniocalcin 2 [Source:HGNC Symbol;Acc:HGNC:11374]						GOBP_CELLULAR_RESPONSE_TO_STRESS				GOBP_TISSUE_DEVELOPMENT																			GOBP_RESPONSE_TO_EXTRACELLULAR_STIMULUS				GOBP_GROWTH	GOBP_DEVELOPMENTAL_GROWTH
215	ABCD1	ATP binding cassette subfamily D member 1 [Source:HGNC Symbol;Acc:HGNC:61]						GOBP_CELLULAR_RESPONSE_TO_STRESS																GOBP_CELL_PROJECTION_ORGANIZATION																GOBP_REGULATION_OF_RESPONSE_TO_STRESS
79094	CHAC1	ChaC glutathione specific gamma-glutamylcyclotransferase 1 [Source:HGNC Symbol;Acc:HGNC:28680]						GOBP_CELLULAR_RESPONSE_TO_STRESS																					GOBP_NEUROGENESIS
7378	UPP1	uridine phosphorylase 1 [Source:HGNC Symbol;Acc:HGNC:12576]						GOBP_CELLULAR_RESPONSE_TO_STRESS																							GOBP_RESPONSE_TO_EXTRACELLULAR_STIMULUS							GOBP_CELLULAR_RESPONSE_TO_EXTERNAL_STIMULUS
5831	PYCR1	pyrroline-5-carboxylate reductase 1 [Source:HGNC Symbol;Acc:HGNC:9721]						GOBP_CELLULAR_RESPONSE_TO_STRESS																																GOBP_REGULATION_OF_RESPONSE_TO_STRESS					GOBP_NEGATIVE_REGULATION_OF_CELL_DEATH
57761	TRIB3	tribbles pseudokinase 3 [Source:HGNC Symbol;Acc:HGNC:16228]						GOBP_CELLULAR_RESPONSE_TO_STRESS
79924	ADM2	adrenomedullin 2 [Source:HGNC Symbol;Acc:HGNC:28898]							GOBP_TUBE_DEVELOPMENT	GOBP_CIRCULATORY_SYSTEM_DEVELOPMENT	GOBP_TUBE_MORPHOGENESIS					GOBP_VASCULATURE_DEVELOPMENT					GOBP_POSITIVE_REGULATION_OF_DEVELOPMENTAL_PROCESS		GOBP_ANATOMICAL_STRUCTURE_FORMATION_INVOLVED_IN_MORPHOGENESIS		GOBP_BLOOD_VESSEL_MORPHOGENESIS																								GOBP_POSITIVE_REGULATION_OF_MULTICELLULAR_ORGANISMAL_PROCESS
800	CALD1	caldesmon 1 [Source:HGNC Symbol;Acc:HGNC:1441]							GOBP_TUBE_DEVELOPMENT	GOBP_CIRCULATORY_SYSTEM_DEVELOPMENT	GOBP_TUBE_MORPHOGENESIS					GOBP_VASCULATURE_DEVELOPMENT							GOBP_ANATOMICAL_STRUCTURE_FORMATION_INVOLVED_IN_MORPHOGENESIS		GOBP_BLOOD_VESSEL_MORPHOGENESIS							GOBP_CYTOSKELETON_ORGANIZATION							GOBP_SUPRAMOLECULAR_FIBER_ORGANIZATION
23242	COBL	cordon-bleu WH2 repeat protein [Source:HGNC Symbol;Acc:HGNC:22199]							GOBP_TUBE_DEVELOPMENT		GOBP_TUBE_MORPHOGENESIS	GOBP_TISSUE_DEVELOPMENT			GOBP_EPITHELIUM_DEVELOPMENT			GOBP_TISSUE_MORPHOGENESIS	GOBP_MORPHOGENESIS_OF_AN_EPITHELIUM		GOBP_POSITIVE_REGULATION_OF_DEVELOPMENTAL_PROCESS		GOBP_ANATOMICAL_STRUCTURE_FORMATION_INVOLVED_IN_MORPHOGENESIS	GOBP_CELL_PROJECTION_ORGANIZATION			GOBP_GENERATION_OF_NEURONS		GOBP_NEUROGENESIS			GOBP_CYTOSKELETON_ORGANIZATION	GOBP_POSITIVE_REGULATION_OF_CELLULAR_COMPONENT_ORGANIZATION	GOBP_CELLULAR_COMPONENT_MORPHOGENESIS	GOBP_GROWTH	GOBP_DEVELOPMENTAL_GROWTH			GOBP_SUPRAMOLECULAR_FIBER_ORGANIZATION				GOBP_CELL_MORPHOGENESIS_INVOLVED_IN_DIFFERENTIATION	GOBP_CELL_MORPHOGENESIS				GOBP_AXON_DEVELOPMENT
55211	DPPA4	developmental pluripotency associated 4 [Source:HGNC Symbol;Acc:HGNC:19200]							GOBP_TUBE_DEVELOPMENT			GOBP_TISSUE_DEVELOPMENT
80114	BICC1	BicC family RNA binding protein 1 [Source:HGNC Symbol;Acc:HGNC:19351]								GOBP_CIRCULATORY_SYSTEM_DEVELOPMENT
94234	FOXQ1	forkhead box Q1 [Source:HGNC Symbol;Acc:HGNC:20951]										GOBP_TISSUE_DEVELOPMENT			GOBP_EPITHELIUM_DEVELOPMENT			GOBP_TISSUE_MORPHOGENESIS	GOBP_MORPHOGENESIS_OF_AN_EPITHELIUM																										GOBP_NEGATIVE_REGULATION_OF_CELL_DEATH
144501	KRT80	keratin 80 [Source:HGNC Symbol;Acc:HGNC:27056]										GOBP_TISSUE_DEVELOPMENT			GOBP_EPITHELIUM_DEVELOPMENT																	GOBP_CYTOSKELETON_ORGANIZATION							GOBP_SUPRAMOLECULAR_FIBER_ORGANIZATION
54507	ADAMTSL4	ADAMTS like 4 [Source:HGNC Symbol;Acc:HGNC:19706]										GOBP_TISSUE_DEVELOPMENT			GOBP_EPITHELIUM_DEVELOPMENT
9636	ISG15	ISG15 ubiquitin like modifier [Source:HGNC Symbol;Acc:HGNC:4053]										GOBP_TISSUE_DEVELOPMENT									GOBP_POSITIVE_REGULATION_OF_DEVELOPMENTAL_PROCESS												GOBP_POSITIVE_REGULATION_OF_CELLULAR_COMPONENT_ORGANIZATION							GOBP_REGULATION_OF_RESPONSE_TO_STRESS									GOBP_POSITIVE_REGULATION_OF_MULTICELLULAR_ORGANISMAL_PROCESS
8839	CCN5	cellular communication network factor 5 [Source:HGNC Symbol;Acc:HGNC:12770]																		GOBP_CELL_ADHESION																									GOBP_NEGATIVE_REGULATION_OF_CELL_DEATH
81607	NECTIN4	nectin cell adhesion molecule 4 [Source:HGNC Symbol;Acc:HGNC:19688]																		GOBP_CELL_ADHESION
3801	KIFC3	kinesin family member C3 [Source:HGNC Symbol;Acc:HGNC:6326]																		GOBP_CELL_ADHESION
22795	NID2	nidogen 2 [Source:HGNC Symbol;Acc:HGNC:13389]																		GOBP_CELL_ADHESION
2352	FOLR3	folate receptor gamma [Source:HGNC Symbol;Acc:HGNC:3795]																		GOBP_CELL_ADHESION
10446	LRRN2	leucine rich repeat neuronal 2 [Source:HGNC Symbol;Acc:HGNC:16914]																		GOBP_CELL_ADHESION
7004	TEAD4	TEA domain transcription factor 4 [Source:HGNC Symbol;Acc:HGNC:11717]																			GOBP_POSITIVE_REGULATION_OF_DEVELOPMENTAL_PROCESS		GOBP_ANATOMICAL_STRUCTURE_FORMATION_INVOLVED_IN_MORPHOGENESIS																										GOBP_POSITIVE_REGULATION_OF_MULTICELLULAR_ORGANISMAL_PROCESS
2318	FLNC	filamin C [Source:HGNC Symbol;Acc:HGNC:3756]																					GOBP_ANATOMICAL_STRUCTURE_FORMATION_INVOLVED_IN_MORPHOGENESIS									GOBP_CYTOSKELETON_ORGANIZATION		GOBP_CELLULAR_COMPONENT_MORPHOGENESIS					GOBP_SUPRAMOLECULAR_FIBER_ORGANIZATION
150696	PROM2	prominin 2 [Source:HGNC Symbol;Acc:HGNC:20685]																						GOBP_CELL_PROJECTION_ORGANIZATION									GOBP_POSITIVE_REGULATION_OF_CELLULAR_COMPONENT_ORGANIZATION
55700	MAP7D1	MAP7 domain containing 1 [Source:HGNC Symbol;Acc:HGNC:25514]																														GOBP_CYTOSKELETON_ORGANIZATION
11031	RAB31	RAB31, member RAS oncogene family [Source:HGNC Symbol;Acc:HGNC:9771]																															GOBP_POSITIVE_REGULATION_OF_CELLULAR_COMPONENT_ORGANIZATION
978	CDA	cytidine deaminase [Source:HGNC Symbol;Acc:HGNC:1712]																																	GOBP_GROWTH			GOBP_CELLULAR_RESPONSE_TO_EXTERNAL_STIMULUS
84171	LOXL4	lysyl oxidase like 4 [Source:HGNC Symbol;Acc:HGNC:17171]																																					GOBP_SUPRAMOLECULAR_FIBER_ORGANIZATION
10623	POLR3C	RNA polymerase III subunit C [Source:HGNC Symbol;Acc:HGNC:30076]																																						GOBP_REGULATION_OF_RESPONSE_TO_STRESS									GOBP_POSITIVE_REGULATION_OF_MULTICELLULAR_ORGANISMAL_PROCESS
4277	MICB	MHC class I polypeptide-related sequence B [Source:HGNC Symbol;Acc:HGNC:7091]																																						GOBP_REGULATION_OF_RESPONSE_TO_STRESS
79918	SETD6	SET domain containing 6, protein lysine methyltransferase [Source:HGNC Symbol;Acc:HGNC:26116]																																						GOBP_REGULATION_OF_RESPONSE_TO_STRESS
84293	PRXL2A	peroxiredoxin like 2A [Source:HGNC Symbol;Acc:HGNC:28651]
1152	CKB	creatine kinase B [Source:HGNC Symbol;Acc:HGNC:1991]
83982	IFI27L2	interferon alpha inducible protein 27 like 2 [Source:HGNC Symbol;Acc:HGNC:19753]
56243	KIAA1217	KIAA1217 [Source:HGNC Symbol;Acc:HGNC:25428]
8501	SLC43A1	solute carrier family 43 member 1 [Source:HGNC Symbol;Acc:HGNC:9225]
83439	TCF7L1	transcription factor 7 like 1 [Source:HGNC Symbol;Acc:HGNC:11640]
3995	FADS3	fatty acid desaturase 3 [Source:HGNC Symbol;Acc:HGNC:3576]
29785	CYP2S1	cytochrome P450 family 2 subfamily S member 1 [Source:HGNC Symbol;Acc:HGNC:15654]
6891	TAP2	transporter 2, ATP binding cassette subfamily B member [Source:HGNC Symbol;Acc:HGNC:44]
9865	TRIL	TLR4 interactor with leucine rich repeats [Source:HGNC Symbol;Acc:HGNC:22200]
80329	ULBP1	UL16 binding protein 1 [Source:HGNC Symbol;Acc:HGNC:14893]
6415	SELENOW	selenoprotein W [Source:HGNC Symbol;Acc:HGNC:10752]
25841	ABTB2	ankyrin repeat and BTB domain containing 2 [Source:HGNC Symbol;Acc:HGNC:23842]
53940	FTHL17	ferritin heavy chain like 17 [Source:HGNC Symbol;Acc:HGNC:3987]
54918	CMTM6	CKLF like MARVEL transmembrane domain containing 6 [Source:HGNC Symbol;Acc:HGNC:19177]
10282	BET1	Bet1 golgi vesicular membrane trafficking protein [Source:HGNC Symbol;Acc:HGNC:14562]
6510	SLC1A5	solute carrier family 1 member 5 [Source:HGNC Symbol;Acc:HGNC:10943]
253782	CERS6	ceramide synthase 6 [Source:HGNC Symbol;Acc:HGNC:23826]
6697	SPR	sepiapterin reductase [Source:HGNC Symbol;Acc:HGNC:11257]
1789	DNMT3B	DNA methyltransferase 3 beta [Source:HGNC Symbol;Acc:HGNC:2979]
146439	BICDL2	BICD family like cargo adaptor 2 [Source:HGNC Symbol;Acc:HGNC:33584]
27254	CSDC2	cold shock domain containing C2 [Source:HGNC Symbol;Acc:HGNC:30359]
23632	CA14	carbonic anhydrase 14 [Source:HGNC Symbol;Acc:HGNC:1372]
91646	TDRD12	tudor domain containing 12 [Source:HGNC Symbol;Acc:HGNC:25044]
55733	HHAT	hedgehog acyltransferase [Source:HGNC Symbol;Acc:HGNC:18270]
79623	GALNT14	polypeptide N-acetylgalactosaminyltransferase 14 [Source:HGNC Symbol;Acc:HGNC:22946]
136371	ASB10	ankyrin repeat and SOCS box containing 10 [Source:HGNC Symbol;Acc:HGNC:17185]
57574	MARCHF4	membrane associated ring-CH-type finger 4 [Source:HGNC Symbol;Acc:HGNC:29269]
7011	TEP1	telomerase associated protein 1 [Source:HGNC Symbol;Acc:HGNC:11726]
85463	ZC3H12C	zinc finger CCCH-type containing 12C [Source:HGNC Symbol;Acc:HGNC:29362]
100129781	MIR193BHG	MIR193b-365a host gene [Source:HGNC Symbol;Acc:HGNC:51945]
100506144	TMEM35B	transmembrane protein 35B [Source:HGNC Symbol;Acc:HGNC:40021]
113452	TMEM54	transmembrane protein 54 [Source:HGNC Symbol;Acc:HGNC:24143]
140876	RIPOR3	RIPOR family member 3 [Source:HGNC Symbol;Acc:HGNC:16168]
170954	PPP1R18	protein phosphatase 1 regulatory subunit 18 [Source:HGNC Symbol;Acc:HGNC:29413]
25907	TMEM158	transmembrane protein 158 [Source:HGNC Symbol;Acc:HGNC:30293]
303	ANXA2P1	annexin A2 pseudogene 1 [Source:HGNC Symbol;Acc:HGNC:538]
3431	SP110	SP110 nuclear body protein [Source:HGNC Symbol;Acc:HGNC:5401]
3898	LAD1	ladinin 1 [Source:HGNC Symbol;Acc:HGNC:6472]
440028	LINC02709	long intergenic non-protein coding RNA 2709 [Source:HGNC Symbol;Acc:HGNC:54226]
55076	TMEM45A	transmembrane protein 45A [Source:HGNC Symbol;Acc:HGNC:25480]
57180	ACTR3B	actin related protein 3B [Source:HGNC Symbol;Acc:HGNC:17256]
574036	SERTAD4-AS1	SERTAD4 antisense RNA 1 [Source:HGNC Symbol;Acc:HGNC:32019]
84281	C2orf88	chromosome 2 open reading frame 88 [Source:HGNC Symbol;Acc:HGNC:28191]
9853	RUSC2	RUN and SH3 domain containing 2 [Source:HGNC Symbol;Acc:HGNC:23625]
[truncated: 53 more columns]
